# Supplementary material for: Bioinformatic identification of proteins with tissue-specific expression for biomarker discovery
Source: BMC Med. 2012 Apr 19;10:39. doi: 10.1186/1741-7015-10-39 (PMC3378448; doi:10.1186/1741-7015-10-39)
Supplement: Additional file 1 — List of in-house proteomes. Table listing the cell lines and relevant biological fluids of previously characterized in-house proteomes. [file 1741-7015-10-39-S1.XLSX]

## Sheet: In-House Proteome List
Additional Table 1. Table listing the cell lines and relevant biological fluids of previously characterized in-house proteomes.
Conditioned Media of Cancer Cell Lines	Tissue	Reference	Conditioned Media of Near Normal Cell Lines	Tissue	Reference	Relevant Biological Fluid	Tissue	Condition	Reference
BT474	Breast	[30]	RWPE	Prostate	[Saraon P, Diamandis EP; unpublished]	Ascites	Ovary		[24,26]
BT-483	Breast	[Pavlou et al., unpublished]	HPDE	Pancreas	[33]	Ascites	Pancreas		[32]
HCC1143	Breast	[Pavlou et al., unpublished]	MCF-10A	Breast	[30]	Tissue	Pancreas	Normal, Cancer	[Kosanam H, Diamandis EP; unpublished]
HCC1428	Breast	[Pavlou et al., unpublished]				Seminal Plama			[25]
HCC202	Breast	[Pavlou et al., unpublished]				Amniotic Fluid		Down Sydrome	[22]
HCC38	Breast	[Pavlou et al., unpublished]				Amniotic Fluid		Normal	[23]
MCF-7	Breast	[Pavlou et al., unpublished]				Aspirate Fluid	Nipple		[31]
MDA-MB-468	Breast	[30]				Periotenal Fluid		Non-malignant	[26]
MDA-MD-231	Breast	[Pavlou et al., unpublished]				Juice	Pancreas		[33]
SK-BR-3	Breast	[Pavlou et al., unpublished]
Colo320HSR	Colon	[Karagiannis G et al., unpublished]
HCT116	Colon	[Karagiannis G et al., unpublished]
HT29	Colon	[Karagiannis G et al., unpublished]
LoVo	Colon	[Karagiannis G et al., unpublished]
LS174T	Colon	[Karagiannis G et al., unpublished]
LS180	Colon	[Karagiannis G et al., unpublished]
RKO	Colon	[Karagiannis G et al., unpublished]
SW1116	Colon	[Karagiannis G et al., unpublished]
SW480	Colon	[Karagiannis G et al., unpublished]
SW620	Colon	[Karagiannis G et al., unpublished]
WiDr	Colon	[Karagiannis G et al., unpublished]
H1688	Lung	[27]
H23	Lung	[27]
H460	Lung	[27]
H520	Lung	[27]
HTB-161	Ovary	[Musrap N, Diamandis EP; unpublished]
HTB75	Ovary	[29]
OVCAR5	Ovary	[Musrap N, Diamandis EP; unpublished]
RMUG-S	Ovary	[29]
TOV-112D	Ovary	[29]
TOV-21G	Ovary	[29]
BxPc3	Pancreas	[33]
CAPAN1	Pancreas	[33]
CFPAC1	Pancreas	[33]
MIA-PaCa2	Pancreas	[33]
PANC1	Pancreas	[33]
SU.86.86	Pancreas	[33]
22Rv1	Prostate	[28]
DU-145	Prostate	[Saraon P, Diamandis EP; unpublished]
LNCaP	Prostate	[28]
LNCaP-SF	Prostate	[Saraon P, Diamandis EP; unpublished]
PC3	Prostate	[28]
PPC-1	Prostate	[Saraon P, Diamandis EP; unpublished]
VCaP	Prostate	[Saraon P, Diamandis EP; unpublished]
