# Supplementary material for: Bioinformatic identification of proteins with tissue-specific expression for biomarker discovery
Source: BMC Med. 2012 Apr 19;10:39. doi: 10.1186/1741-7015-10-39 (PMC3378448; doi:10.1186/1741-7015-10-39)
Supplement: Additional file 2 — List of all proteins initially identified. Table with lists of proteins identified in each database for each tissue. [file 1741-7015-10-39-S2.XLSX]

## Sheet: Complete
Additional Table 2. Table with lists of proteins identified in each database for each tissue
Colon						Lung							Pancreas							Prostate
Database						Database							Database							Database
BioGPS	HPA	TiGER	UniGene	VeryGene		BioGPS	C-It	HPA	Tiger	UniGene	VeryGene		BioGPS	C-It	HPA	Tiger	UniGene	VeryGene		BioGPS	C-It	HPA	Tiger	UniGene	VeryGene
C15orf48	AAGAB	7A5	ANGPTL6	A1BG		ABCA3	ADCK2	ABCC4	ADAMTS18	HCN4	ABCA3		AQP8	ABLIM2	AAGAB	ABCC8	ABCC8	ABCB11		ACPP	ABHD11	AAGAB	ABCC4	ACPP	ABCC4
CALML4	AARS	A2ML1	APOBEC1	ADH1A		ABCG1	AGR3	AC007000.1	ADAMTS18	SOX1	AGER		CEL	ADAMTSL2	AARS	ADCYAP1	AMY2A	ABCC8		C19ORF51	ABHD2	ABAT	ACPP	GDEP	ACPL2
CASP7	ABCC4	ADAMTS13	C2orf70	AHSG		AC078864.20	ANKRD29	AC007431.1	ADAMTS8	TMEM179	ALDH3B1		CELA2B	AGBL3	ABAT	AMY1B	C1orf127	ADAD1		CREB3L4	ARHGEF37	ABCC4	ACTBL1	KLK4	ACPP
CEACAM1	AC100788.1	ADPN	CDH17	APOA2		ACP5	ANKRD58	AC063955.1	ADH7		ALOX5		CELA3A	ARL14	ABCC4	AMY1C	C22orf42	ADAM12		CYB561	ASTN2	ABP1	ACTG2	LOC572558	AKT1
CEACAM5	AC109322.1	AKR7A3	CFTR	ASGR2		ADAMTS8	ARL8A	ACADS	AGER		APLP2		CELA3B	B9D1	ABCF2	AMY2A	CELA2A	ADRA1D		FOLH1	B4GALNT4	AC087465.1	ALOX15B	MSMB	ALDH1A3
CEACAM7	AC109322.4	ANXA13	CLCA1	C3P1		C1ORF116	ATP11A	ACAT1	AKR1B10		C19orf59		CELP	C14orf105	AC007431.1	APOBEC2	CELA2B	ADRBK1		FOLH1B	BRP44	AC093799.1	AMACR	NCRNA00253	ALOX15B
CLCA1	AC183084.1	APOBEC1	DLEU7	CFHR4		C9ORF150	AVPI1	ACCS	AKR1C2		C1orf116		CLPS	C6orf174	AC010226.1	ARX	CELA3A	AHCY		FOXA1	C10orf35	ACAT2	AQP2	OR51E2	ANO7
CLCA4	ACADM	AQP8	DRT1	CYP1A2		CAPS	BRMS1L	ACTL9	ASB4		C20orf85		CPA1	C9orf37	AC063955.1	ASB9	CELA3B	AKAP7		HOXB13	C16orf61	ACLY	AR	PATE1	ANTXR2
LEFTY1	ACADS	ARHGAP25	DUSP27	CYP2E1		CLDN5	C10orf10	ADO	ASCL1		C4orf31		CPA2	CATSPERB	AC183084.1	ATG4D	CFC1	ALB		KLK2	C19orf48	ACPP	ARHGAP6	PATE4	ATP2C1
LRIG3	ACAT1	ASCL2	GPR35	F12		CYP1A1	C13orf30	AFAP1L1	ATP8A2		CA4		CPB1	CELA2B	AC233992.1	BEX1	CLPS	ALG5		KLK3	C1orf116	ADAT1	AZGP1	PCA3	CGNL1
LRRC31	ACAT2	ATXN7	GUCY2C	F2		CYP4B1	C14orf147	AHDC1	BCMP11		CACNA2D2		CTRB1	CELA3A	ACADM	C10orf95	CPA1	AMBP		MESP1	C20orf108	ADCK4	BMPR1B	RLN1	CREB3L4
MAB21L2	ACBD5	AXIN2	HIST1H3H	F9		EMP2	C16orf89	AHR	BRI3		CAV2		CTRB2	CELP	ACADS	C11orf11	CPB1	ANGEL1		MPPED2	C21orf119	ADPRHL2	C10orf125	RPL41	CYHR1
MS4A12	ACOX1	B3GNT3	HNF4A	FGA		FIBIN	C1orf116	AK1	BVES		CCDC17		CTRC	COMTD1	ACAT1	C14orf50	CTRB2	ANKMY1		MSMB	C21orf63	AFAP1L1	C14orf25	SEMG1	DMXL1
MUC12	ACSL1	B4GalNac-T3	KRT20	GNPNAT1		FMO2	C20orf114	AKT1	C10orf81		CD55		CTRL	CTRB2	ACLY	C1orf127	FEV	ANXA4		NBEAL2	C22orf36	AGA	C1orf116	SEMG2	ERGIC1
MUC2	ACTL9	BAIAP2L2	KRT37	HPX		GGT1	C20orf160	ALCAM	C18orf16		CDH5		DKK4	CUZD1	ACTL9	C1QL1	G6PC2	AQP8		NKX3-1	C9orf37	AK8	C21orf84	TGM4	FAM111A
NOX1	ADAM17	BMP4	MT1A	INSL5		GGT2	C20orf177	ALDH4A1	C19orf30		CFLAR		ERP27	DIP2B	ADAMTS20	C21orf62	GAD2	ARSE		PDE9A	C9orf86	AKAP1	C6orf141	UPK3A	FBXO25
SLC26A2	ADARB2	BTNL8	MUC12	MAT1A		GGT3P	C20orf85	ALPK2	C7orf16		CLDN18		FRAS1	DISP2	ADARB2	C3orf14	GCG	ASB17		PMEPA1	CADM4	AKR1A1	CD177		FOXA1
SLC26A3	ADAT1	C10orf99	MUC2	MUC12		GGTLC1	C21orf63	ANGPT1	CACNG2		CPB2		GP2	EPB41L4B	ADCK5	CDC42EP4	IAPP	ATG2A		PPAP2A	CCDC74B	AL353997.5	CPNE4		GCNT2
ST6GALNAC1	ADCY10	C19orf21	NOX1	PGLYRP2		GGTLC2	C9orf150	ANXA1	CAMK2N2		CXCL16		ISLR2	ERP27	ADPRHL2	CDH22	MAFA	BAAT		PRKD1	CFC1B	ALCAM	CSTA		GDEP
VCL	ADPRHL2	C1orf178	ODF3L2	SERPINA7		GGTLC3	CLEC10A	ANXA3	CAPSL		CYP1A1		KCNJ8	FAM174B	AFAP1L1	CDK5R2	NKX2-2	BCAR4		PSCA	CLCC1	ALDH4A1	CTSG		GLO1
ZG16	ADSL	C1orf84	PF4	SERPINC1		GPRC5A	CRTAC1	ANXA4	CCDC17		DENND3		KLK1	FAM3B	AGA	CEL	NPC1L1	BMP10		RAB3B	CNFN	ALDH6A1	CYP24A1		GNMT
	AGMAT	C20orf42	PIGR	SPP2		HYAL2	CYP2B7P1	ANXA6	CCL18		DLC1		PDIA2	FBXL6	AGPAT9	CFC1	PDX1	BNIP1		RDH11	CORO2A	ANGPT1	CYP4F8		GREB1
	AGPAT9	CCL20	PRB2	TMPRSS2		IRX5	CYTL1	AOC3	CCL19		DPEP2		PLA2G1B	FKBP11	AHDC1	CFTR	PLA2G1B	BNIP3		RLN1	CPNE4	ANXA1	DNAH5		HIST2H2BE
	AHR	CDH17	SHH			KCNS3	DDRGK1	AP4B1	CFC1		DRAM1		PLILPRP1	IRF2BP1	AIMP1	CHGB	PNLIP	C11orf2		SEMG1	CUEDC1	ANXA11	DNAH8		HOXB13
	AHSA1	CDX1	TRPM5			LTC4S	DMRT2	APOBR	CHST6		EGFL7		PNLIP	KCNH6	AKAP1	CHST7	PPY	C11orf94		SLC45A3	CWH43	ANXA3	DNAJC19		HOXD13
	AIM1L	CDX2	USP27X			MAP3K6	ESYT3	AQP4	CSF2		EMP2		PNLIPRP2	KIAA0408	AKAP7	CLPS	PRSS1	C14orf105		SPDEF	CYHR1	ARFGEF2	DOCK9		LOC254057
	AK8	CEACAM1	XKR9			MARCO	FAM172A	ARHGAP33	CXCL5		FAM162B		PRSS1	LOC440894	AKAP9	CNIH2	PRSS2	C19orf22		STEAP2	CYorf15B	ARG2	EDG7		MAGED2
	AKAP1	CEACAM5				MFAP4	FAM174B	ARHGDIA	CYP4B1		FCN3		SEL1L	LUZP1	AKR1A1	CPA1	RBPJL	C1orf182		TFF1	DHRS7	ARHGEF10L	EDG8		MIA3
	AKAP9	CEACAM6				MS4A15	FCGR1C	ARHGEF10L	DAZ1		FGFR4		SERPINI2	NUDT15	AKT1	CPA2	REG1A	C1orf91		TGM4	DLK2	ARHGEF5	EGFL9		MSMB
	AKR1A1	CEACAM7				MSLN	FLJ35700	ARHGEF11	DAZ4		FGG		SYCN	PAIP2B	AL353997.5	CPB1	REG1B	C20orf54		TMEM79	DOLPP1	ASMTL	EMILIN2		NKX3-1
	AKT1	CFTR				NPR1	GGTLC1	ATP5B	DBT		FLRT3		TRY6	PNLIPRP1	ALDH6A1	CPE	SLC30A8	C4orf14		TMPRSS2	DPM3	ASTE1	EPC1		NPY
	ALAS1	CKLFSF8				OR7E47P	GPN2	ATP6V1E1	DKFZp434M0331		GLIPR2		WDR38	POC1B	ALDOA	CRB3	SPRED3	C5			ELOVL7	ATF2	EPHX2		OR51E1
	ALDH18A1	CLCA1				PRELP	GRAMD4	ATP6V1H	DNASE2B		GPR116			POC5	ALG2	CTRB1	SST	CANX			ENDOD1	ATP1A1	FAM83A		OR51E2
	ALDH5A1	CLCA4				RAMP3	GTPBP6	B2M	DNHD2		HYAL2			PPP1R1C	ALPK2	CTRC	SYCN	CCIN			EPN3	B2M	FCER1A		PAGE4
	ALDOA	CLDN2				SCGB1A1	HIGD1B	B4GALT1	DRD2		ICAM1			PRR15L	ANKRD26	CTRL	SYT5	CCKBR			ERGIC1	B3GAT1	FLJ10241		PAK1IP1
	ALPK2	CLDN3				SFTPA2	IRX3	BAX	FAM80A		IFT57			RASA4	ANKRD26P1	CTSE	TCTRC	CD1E			FAM133B	B4GALT1	FLJ16231		PPAP2A
	AMAC1L3	COL8A2				SFTPB	IRX5	BCAP31	FGF14		IL7R			RASA4P	ANKRD30A	CUZD1	TTR	CEL			FAM135A	BAG1	FLJ20184		PPAPDC2
	ANGPT1	CORIN				SFTPD	KANK2	BLZF1	FGF18		ITLN1			RBPJL	ANXA3	DKFZp761L1417	UCN3	CELA2A			FAM174B	BAIAP2	FLJ35779		PRAC
	ANKRD26	CST1				SOX7	KCTD14	BNIP3L	FLJ23834		LAMP3			REG1P	ANXA6	DPCR1		CELA2B			FAM3B	BAX	FOLH1		RAB4A
	ANKRD26P1	CYP2S1				TMEM100	KLHL36	BRDT	FLJ42486		LPCAT1			REG3G	AOX1	DYRK1B		CELA3A			FAM83F	BCLAF1	FOXA1		RCAN3
	ANKRD30A	DAPK2				TPSAB1	LMCD1	BRF2	FLJ45645		LRRC36			SERPINI2	APBA1	EDN3		CFTR			FRMD4A	BLZF1	GLTSCR1		RDH11
	AP4B1	DKFZP564C196				UPK3B	LOC100128170	C12orf63	FMO2		LRRK2			SH3YL1	APEX1	ELA2A		COCH			GLB1L2	BNIP3	GRHL2		RLN1
	APBA1	DMBT1				VIPR1	LOC147791	C14orf135	FOXA2		LTA4H			SHROOM4	APIP	ELA3A		COX19			GLI4	BNIP3L	HIST1H4H		RWDD2A
	APIP	DNMT3A					LOC642574	C18orf10	GABRR1		MBIP			SYCN	APOBEC2	ELA3B		CPA1			GPATCH4	BRF2	HOXA13		SC5DL
	ARHGEF10L	DPEP1					MDGA1	C1GALT1	GLP2R		MUC1			TADA2B	AQP1	ENTPD3		CPA2			HIST2H2AA4	C10orf118	HOXB13		SEC14L2
	ARHGEF11	DUOX2					MEGF8	C1orf100	GPR4		MUC5AC			TMEM45B	AREG	ENTPD8		CPB1			IRX4	C10orf88	HOXD9		SLC2A12
	ARHGEF5	EDAR					MFAP4	C1orf109	GPR84		MYH10			TMEM51	ARFGAP2	ERO1LB		CPN1			KIAA1244	C14orf45	IGF1		SLC39A10
	ARSA	EPHB3					MICALL2	C1orf116	GRP		MYO1B			TMPRSS4	ARHGAP1	FAM24B		CRELD2			KIAA1324	C17orf49	ING2		SLC39A6
	AS3MT	ERN2					MID1IP1	C9orf93	H1FX		NEDD9			UNC5CL	ARHGDIA	FBXO27		CRP			KIAA1543	C1GALT1	ITGA8		SLC45A3
	ASCC3	ETV3					MIER2	CA2	HDGFRP3		NPC2			ZKSCAN1	ARHGEF10L	FEV		CRYBA2			LASS4	C1orf116	KCNC2		SMS
	ASGR2	EVX1					MRPL14	CAMSAP1	HSPB9		OLR1			ZMYM5	ARHGEF11	FLJ14712		CST9L			LEPREL1	C6orf62	KCNJ5		SS18L2
	ASMTL	FAM3D					MS4A15	CANX	HTR3A		PGC			ZNF710	ARHGEF5	FLJ20130		CTRC			LIMCH1	C8orf41	KIAA1181		STEAP1
	ASS1	FANCB					MS4A8B	CASP8	INMT		RAB11FIP1				ARPC2	FLJ23322		CTRL			LOC100131366	C8orf47	KLK2		STEAP2
	ATIC	FCGBP					NBEAL2	CBX3	INSM1		RNF145				ARSA	FLJ31846		CUZD1			LOC100131860	C9orf78	KLK3		TMPRSS2
	ATP1A1	FLJ13236					NDUFC2-KCTD14	CCBL1	IRX5		RTKN2				ARSG	FLJ45909		CXCR1			LOC441869	CAMSAP1L1	KLK4		TMSB15A
	ATP2A3	FLJ14213					NWD1	CCDC104	IRX6		SCGB1A1				AS3MT	G6PC2		DERL3			LOC645645	CANT1	LCAT		TRPM4
	ATP8B1	FLJ33810					OR7E47P	CCL2	KCNA4		SCGB3A1				ASB9	GAD2		DLL3			LOC80054	CANX	LMAN1L		TRPM8
	ATRX	FOXA3					PGLS	CD55	KIRREL2		SCGB3A2				ATF2	GCG		DNASE1			LRCH3	CCDC57	MARVELD2		TTC8
	ATXN3	FREM2					PHF21B	CDC42EP4	LAMP3		SFTPA2				ATIC	GIPR		DPM2			MBOAT2	CD151	MSMB		TXNDC16
	AXIN2	FUT3					PLAC9	CDH1	LECT1		SFTPB				ATP1A1	GOLT1A		EDC3			MESP1	CD276	MST1R		UPK3A
	B2M	FXYD3					RBM20	CDK9	LOC132203		SFTPD				ATP2A3	GP2		EGOT			MEX3D	CD2AP	MYH11		ZCCHC6
	BAG1	GCNT3					RIN3	CDKL3	LOC144448		SLC34A2				ATP5B	GPR44		ERO1LB			MPPED2	CD38	NCRMS		ZNF350
	BAG4	GMDS					RTN4RL1	CDKN1B	LOC223075		SLC39A8				ATP6V1E1	HLXB9		ERP27			MRP63	CD44	NEFH		ZNF615
	BAX	GOLPH4					SEC14L1	CDR2	LOC253970		SLC46A2				ATP9A	HSPB9		ERRFI1			MZT2B	CDH1	NKX3-1		ZNF827
	BCL2L15	GPA33					SLAMF8	CEP350	LOC283143		SLC6A14				ATXN3	IAPP		F11			NANS	CDH3	NME4
	BCLAF1	GPR35					SLC15A3	CFLAR	LOC283537		SLCO2A1				B2M	IL23A		FANCD2			NBEAL2	CDK11A	NPY
	BCO2	GPX2					SLC46A2	CHAF1B	LOC283953		SNTN				B3GAT1	INS		FGL1			NCAPD3	CDK9	OPLAH
	BEND2	GRM8					SNTN	CHRD	LOC285389		SNX25				BAG1	INSM1		FRAS1			NOL6	CDKN1B	OR51E1
	BLZF1	GUCY2C					SQRDL	CHRM2	LOC338328		SUSD2				BAG4	IPF1		FURIN			OR51E1	CDR2	OR51E2
	BMP2K	HAVCR1					TBC1D2	CHUK	LOC344405		TBX4				BAX	ITGB6		GALNT2			PAK1IP1	CKS1B	PAEP
	BRF2	HEPH					THSD1P1	CKAP5	LOC347512		TLR8				BCAP31	KCNA5		GATM			PIGH	CLDN3	PAGE4
	C10orf118	HIST1H3H					TLCD1	CKS1B	LOC387804		TMEM100				BCL2L13	KCNK16		GC			PRR5	CLDN7	PART1
	C11orf48	HKDC1					TLE6	CLCC1	LOC387901		TREM1				BCLAF1	KIAA0514		GCAT			PRR5-ARHGAP8	CLYBL	PATE
	C14orf135	HLXB9					TMC5	CLCN2	LOC388166		UNC13B				BLVRB	KIAA1456		GCG			RABEP2	CMTM2	PCDHB13
	C14orf45	HNF4A					TMEM100	CLDN3	LOC390205		UPK3B				BLZF1	KLK1		GGCX			REEP3	COBL	PCDHB8
	C17orf49	HOXA9					TMEM108	CLYBL	LOC392465		VEPH1				BMP2K	KRTCAP3		GMNN			RFPL2	COL21A1	PCP4
	C17orf57	HOXB6					TMEM125	CMTM2	LOC399763		WARS				BNIP3	LOC133993		GNMT			RWDD2A	COPS5	PDE9A
	C1orf100	HOXB8					TMEM163	COL21A1	LOC399983		WDR38				BRF2	LOC145788		GP2			SCUBE2	CREB1	PIP
	C1orf109	HOXB9					TMEM218	COPS5	LOC400236						BTBD3	LOC150297		GPHA2			SEC11C	CST3	PLA2G4F
	C1orf110	IHH					TOX2	CPT2	LOC400638						BYSL	LOC253012		GRB10			SEMA4B	CTSB	POTE14
	C1orf112	IL1F9					TXNDC11	CREB1	LOC400957						C10orf118	LOC285501		GUCA1C			SERINC2	CWF19L1	PPIL5
	C1orf116	IL1RL2					VMO1	CTAGE4	LOC401476						C11orf48	LOC339453		HABP2			SERINC5	CXorf56	PRAC
	C1orf213	IL22RA1					WDR38	CTAGE5	LOC440295						C11orf49	LOC345630		HDGFL1			SGSM1	DCTN2	PRAC2
	C22orf15	KCNH8					WWC3	CTAGE8	LOC440324						C12orf26	LOC387950		HEATR7A			SGSM2	DCUN1D4	PSCA
	C4orf14	KCNQ1					ZBTB40	CTAGE9	LOC440441						C14orf135	LOC388227		HGFAC			SHROOM1	DDX1	PSEN2
	C8orf33	KIAA0703					ZCCHC3	CTBP2	LOC440495						C14orf45	LOC388538		HHLA1			SIDT1	DFFA	PTGFR
	C8orf41	KRT20						CTBS	LOC440518						C16orf48	LOC388807		HPN			SLC35E1	DGCR14	PTGS2
	C8orf47	KRTHA2						CTGF	LOC441119						C17orf104	LOC389174		IAPP			SLC37A1	DHDDS	RDH11
	C8orf48	KRTHA7						CTIF	LOC441153						C17orf49	LOC389772		IFT20			SLITRK6	DHX29	RLN1
	C8orf58	LEFTY1						CTSB	MCEMP1						C1GALT1	LOC400617		IFT27			SPHAR	DKC1	RPL39
	C9orf46	LGALS4						CTSD	MEIS3						C1orf100	LOC401434		IFT46			SSH3	DNAJC5	SATB1
	C9orf78	LIPH						CTSO	MRC1						C1orf110	LOC401778		IGBP1			TBC1D9B	DSG2	SCGB1A1
	CA12	LOC115110						CTSS	MS4A8B						C1orf116	LOC402626		IL22RA1			TESK2	DTNBP1	SCGB3A1
	CA13	LOC126248						CWF19L1	n/a						C1orf190	LOC440361		INHA			TMC4	DUS3L	SCUBE2
	CA2	LOC129293						CXorf56	NAPSA						C1orf200	LOC440743		INS			TMEM101	EBAG9	SEMG1
	CA9	LOC152195						CYB5R1	NHLH1						C1orf222	LOC441181		INSR			TMEM132C	ECE1	SEMG2
	CAMK4	LOC253264						DARS2	NIP						C21orf59	LOC441213		INTS1			TMEM134	ECH1	SLC14A1
	CANT1	LOC285307						DAZAP1	NR0B1						C6orf186	LOC442126		KCNK16			TMEM141	ECHS1	SLC26A7
	CANX	LOC339862						DCUN1D4	OTP						C6orf204	LOC442529		KDM6B			TMEM179B	FBXO7	SLC2A12
	CASK	LOC389031						DDR1	PBX4						C7orf46	LOC93556		KIRREL2			TMEM79	FGR	SLC30A4
	CASP6	LOC389542						DECR1	PLUNC						C8orf41	LY6D		KLK1			TMSB15B	FKBP3	SLC39A2
	CASP8	LOC389602						DIAPH2	QSCN6						C8orf47	MAFA		LEFTY1			TRGV3	FLOT2	SLC45A3
	CBX3	LOC389908						DLEC1	RASGEF1B						CA12	MAFB		LOC100129250			TRGV5	G3BP2	SPRR4
	CC2D1A	LOC392762						DNAH8	SCGB1A1						CAGE1	MGC10471		LOC100289086			TRGV7	GATA2	SRD5A2
	CCBL2	LOC392848						DNMT3A	SCGB3A1						CALB2	MGC42090		LOC154822			TRIM68	GCK	STEAP1
	CCDC144A	LOC400573						DPP7	SCGB3A2						CALCOCO1	MGC42630		LOC388630			TTC39A	GFOD2	SULT2B1
	CCDC15	LOC402619						DSG2	SCTR						CCDC90B	MGC50559		LRDD			UTP23	GIMAP8	TARP
	CCDC155	LOC405753						DUS3L	SEC14L3						CCL2	MUC5AC		LRIG1			VPS37C	GLO1	TDRD6
	CCDC28B	LOC440129						ECE1	SFTPB						CCNT1	MUC5B		LRRN2			VSIG2	GLOD4	TEPP
	CCDC51	LOC440151						ECHS1	SFTPC						CD2AP	NDUFA8		MASP2			VWA1	GOLGB1	TGM4
	CCDC55	LOC440434						EFCAB2	SFTPD						CDC27	NEUROD1		NOSIP			ZBTB10	GOLM1	TMEFF2
	CCDC57	LOC440547						ELMOD1	SH2D1A						CDC42EP4	NID1		NRTN			ZBTB20	GPATCH2	TMEM16G
	CCL2	LOC441099						EMD	SIX1						CDC5L	NKX2-2		NUCB2			ZDHHC8P1	GPKOW	TMPRSS2
	CD151	LOC441264						EPB41L2	SLC35D3						CDH1	NLF1		OGFOD2			ZNF407	GPLD1	TNFRSF10D
	CD2AP	LOC441296						EPHB3	SOX1						CDH2	NLF2		OR1F1			ZNF451	GPR108	TRAPPC6B
	CDC27	LOC442492						ERAL1	SPAG17						CDH3	NPC1L1		OR52D1			ZNF839	GPSM2	TRPM8
	CDC42EP4	LOC442595						ERCC1	T						CDH5	NPFF		OS9				HDAC2	TSC22D2
	CDC5L	LOC92235						ERP29	TBX1						CDK11A	NPTX2		P4HA2				HEXIM1	TTC8
	CDCA2	LRP4						FAM103A1	TBX5						CDK7	NTSR1		P4HB				HIST3H3	TTLL3
	CDCP1	MEP1A						FAM189A1	TDRD5						CDKN2A	PAK3		PACSIN2				HMGB1	UPK3A
	CDH1	MGC20410						FAM69A	TITF1						CDR2	PAX6		PBX2				HNRNPA1	WNT5B
	CDH17	MGC45491						FASN	TPH1						CFLAR	PCBD1		PDIA2				HNRNPA2B1	XCL2
	CDH3	MLXIPL						FBP1	TRH						CGN	PCSK1		PFN4				HNRNPH1	YJDC
	CDK16	MST1R						FBXO7	TSC22D1						CHAF1B	PCSK1N		PLA2G1B				HNRNPH2	ZNF35
	CDK5RAP3	MT1A						FEN1	WNT9A						CHD1L	PCSK2		PLXNA2				HNRNPK	ZNF552
	CDK7	MUC12						FER	XKR7						CHEK2	PDIA2		PM20D1				HNRNPM	ZNF554
	CDKL5	MUC13						FGL2	ZFPM1						CHGA	PLA2G1B		PML				HSP90B1	ZNF613
	CDR2	MUC17						FGR	ZNF467						CHGB	PLCXD3		PNLIP				HSPD1
	CEACAM5	MUC2						FKBP5	ZNF564						CHM	PLEKHA8		PNLIPRP1				ID2
	CEP164	MUC3A						FLII	ZNF709						CHMP6	PLEKHA9		PNLIPRP2				IL6ST
	CEP192	MUC3B						FLNA							CHRM1	PLEKHG2		PPP2R1B				ISY1
	CEP350	MUC4						LRPAP1							CHRM2	PNLIP		PPP2R2D				ITGAX
	CHD1L	MUC5B						LRRC7							CHUK	PNLIPRP1		PPY				JUNB
	CHEK2	MUCDHL						LSP1							CKAP4	PNLIPRP2		PRDX4				KCNF1
	CKAP2L	MYH14						LTBP1							CKS1B	PPP1R1A		PRSS1				KIAA1967
	CKAP5	MYO1A						LUC7L3							CLCC1	PPY		PRSS16				KIF5A
	CKS1B	MYO7B						LZTS1							CLDN3	PRSS1		PRSS2				KIFAP3
	CLCC1	n/a						MAMDC2							CLDN4	PRSS2		PRSS3				KLK3
	CLIP2	NOS2A						MAP3K8							CLDN7	PRSS3		PSEN2				KRT17P1
	CMTM2	OLFM4						MAPK1							CLIP2	RABAC1		PSMD6				KRT5
	CNTROB	OR2A4						MAPK4							CLU	RBP7		PTPN18				KRT8
	COBL	OSTbeta						MARCH10							CLYBL	RBPSUHL		PYCR1				KRT9
	COL21A1	OVOL2						MARCH7							CNTLN	REG1A		RAB18				LAMP1
	COPS5	PIGR						MARS							CNTROB	REG1B		RAD9A				LAMP2
	COQ3	PKP2						MATR3							COBL	REG3G		RBP1				LARP4
	CPT2	PLEKHG6						MAX							COL21A1	RFXDC1		RBPJL				LBP
	CREB1	POF1B						MCF2L2							COPS5	RGS9		REG1B				LGALS3BP
	CROT	POU2F3						MCM4							COX4I1	SCG2		REG1P				LIF
	CRYZ	PPAP2C						MDH2							CPA1	SCGN		REG3A				LIMK1
	CSNK2B	PPP1R14D						MDM1							CPA2	SERPINA4		REG3G				ME2
	CST3	PROM2						MDM2							CPSF3L	SERPINI2		RGN				MECP2
	CSTF3	PSEN1						ME2							CPT2	SFRP5		RNASE1				MED12
	CTSA	PTPRH						MECP2							CPZ	SGNE1		RPL5				MEIS2
	CTSB	R3HDML						MED12							CREB3L1	SIM1		RRM1				METTL12
	CTSS	RAB20						MEF2D							CRELD2	SLC16A12		SAP130				MIF
	CUL2	REG4						MEIS2							CRYZ	SLC26A9		SEC63				MRE11A
	CUL5	REN						MET							CSF3	SLC30A8		SEL1L				MRPL38
	CWC27	RNF186						METTL12							CSNK2B	SLC44A4		SERPINA4				MRPS15
	CWF19L1	RNF43						MLF2							CSPG4	SLC8A2		SERPINI2				MRPS30
	CX3CL1	RSPO1						MLL							CSTF2	SPINK1		SH3BP4				MT1A
	CXorf56	SATB2						MMP9							CSTF3	SSBP1		SHMT2				MTA2
	CYCS	SENP5						MRE11A							CTAGE4	SST		SLC12A9				MTO1
	DAP3	SGK2						MRPL38							CTAGE5	SYCN		SLC30A2				N4BP1
	DARS2	SIM2						MRPL40							CTAGE8	SYT16		SLC30A8				NBL1
	DDHD2	SLC12A2						MRPS10							CTAGE9	SYT5		SLC38A5				NCAPD2
	DDX1	SLC17A4						MRPS22							CTBS	TDRD9		SLC39A14				NCL
	DDX42	SLC22A18						MSN							CTIF	TIGD1		SLC41A1				NDE1
	DECR1	SLC22A18AS						MST1R							CTNNB1	TIMM50		SLC43A1				NDRG2
	DENND4C	SLC26A3						MSTN							CTSB	TM4SF4		SND1				NDRG3
	DFFA	SLC35E2						MTA2							CUL4B	TMED6		SNHG7				NDUFV3
	DFNB31	SLC44A3						MTDH							CUL5	TMEM61		SPATA8				NLRP10
	DGCR14	SLC5A1						MTO1							CWF19L1	TNRC4		SPINK1				NME2
	DHDDS	SLC6A20						MYC							CXorf56	TSEN2		SRPRB				NOX1
	DHX29	SLC9A2						MYOM2							CYB5R1	TSGA2		SSFA2				NPFFR2
	DHX9	ST14						NAB2							CYCS	TTR		ST6GALNAC4				NPM1
	DKC1	STEAP2						NBN							DARS	TUBD1		STK19				NR3C1
	DNAH8	TFF3						NCAPG							DBT	UCN3		STK33				NR5A2
	DNMT3A	TMC5						NCF2							DCAF8	VGF		SURF1				NSUN4
	DPEP1	TMEM12						NCL							DDX3X	VWA1		SYCN				NUMA1
	DSG2	TMEM16J						NFKB1							DDX3Y	ZNF565		TCIRG1				OXSM
	DUS3L	TMEM45B						NFKBIE							DENND4C			TEX11				P4HB
	E2F1	TMEM54						NNT							DFFA			THPO				PA2G4
	EBAG9	TMEM92						NPFFR2							DGKH			TMEM174				PAK1
	ECE1	TMPRSS3						NPM1							DHODH			TMEM97				PARK7
	EFHA2	TMPRSS4						NR3C1							DHX29			TPST2				PARN
	EIF2AK3	TNFRSF10B						NR4A2							DHX9			TRY6				PAWR
	EIF3A	TPSG1						NR5A2							DKC1			TTC17				PCCB
	EIF3I	TRIM15						NTRK2							DLEC1			TTR				PCDHA3
	EIF4ENIF1	TRIM31						NUMA1							DNAH8			TTTY12				PCLO
	EIF4G2	TRIM7						NUP43							DNAJC5			TXNL1				PDCD4
	EPHA8	TRPM5						OAS1							DNMT3A			UBE2R2				PDIA3
	ERAL1	TSPAN1						OGDH							DOCK3			UCK1				PDIA4
	ERC1	USH1C						OS9							DPEP1			VKORC1				PDS5B
	ERGIC1	VIL1						OTUD6B							DUS3L			VTCN1				PGM3
	ERN1	WBSCR27						OXSR1							E2F1			VWCE				PI15
	ERP29	WNK4						P4HA1							EBAG9			WARS2				PINK1
	ETFA	XKR9						PA2G4							ECE1			WNT6				PITRM1
	ETFB	ZG16						PARN							ECH1			XKR8				PKHD1
	ETHE1	ZNF564						PCDHA3							ECHS1			ZNF22				PKN1
	EXD2							PCDHB16							EFHA2			ZNF710				PKP1
	GGT6							PDE3B							EHBP1							PLCD1
	GHRL							PDIA3							EIF3A							POLR2F
	GIGYF1							PDIA4							EIF3I							POU5F1
	GIMAP8							PDIA5							EIF4E							PPP1CC
	GINS4							PDS5B							EIF4EBP1							PPP1R13B
	GJB1							PECR							EIF4ENIF1							PPP1R15A
	GLCCI1							PHYH							EIF4G1							PPP1R8
	GLOD4							PISD							EIF4G2							PPP3CC
	GNAS							PITRM1							EIF5							PRCC
	GNB2L1							PKD2							ELP2							PREB
	GNE							PKM2							EMD							PRKCZ
	GOLGB1							PLA2G15							ENAH							PRKG1
	GOLIM4							PLD3							EPRS							PRMT3
	GOPC							PLXNA1							ERCC1							PRMT5
	GORAB							POGZ							ERGIC1							PRTN3
	GPA33							POLR2F							ERLEC1							PSAP
	GPATCH2							PON2							ERP29							PSMB2
	GPC3							POR							ETFB							PSME3
	GPKOW							PPA1							EXD2							PSPH
	GPR132							PPAN							EXOC2							PSTPIP2
	GPR183							PPID							FAM103A1							PTPRR
	GPSM2							PPM1K							FAM110B							RAB27B
	GRAMD3							PPP1R13B							FAM116B							RAB3B
	GRB10							PPP1R8							FAM120B							RAD21
	GRK6							PRCC							FAM129A							RAD23B
	GRN							PREB							FAM135B							RAD50
	GRPEL2							PRKCD							FAM136A							RBL2
	GSDMC							PRMT3							FAM45A							RBM6
	GSK3A							PRPF8							FAM48A							RBM8A
	GSTK1							PSAP							FAM63A							RC3H1
	GTF2E2							PSEN1							FAM98B							RET
	GTF2I							PSME3							FBXL4							REXO2
	GUCY1B3							PTGER4							FBXO7							RP11-195F19.10
	H6PD							PTPDC1							FBXW7							RP5-1187M17.10
	HAL							PTPN22							FGFR1OP2							RPA2
	HBS1L							PVRL1							FGR							RPL10
	HDAC1							PYCARD							FKBP3							RPS6KL1
	HDAC2							PZP							FKBP5							RRBP1
	HECW1							RAB9A							FLNB							RRM2B
	HEXIM1							RAD17							FOXK1							RTCD1
	HIBADH							RAD21							FOXP2							RXRA
	HIST3H3							RAD50							FZD10							S100A10
	HMGB1							RANBP17							G3BP2							S100P
	HNF4A							RAP1GAP							GABRA1							SAFB
	HNRNPA1							RBFA							GAD2							SCAF4
	HNRNPA2B1							RBM6							GALT							SCAMP2
	HNRNPH1							RCCD1							GAPDH							SCARB2
	HNRNPH2							RELA							GARS							SCG2
	HNRNPK							REXO1							GATA2							SCRN2
	HNRNPM							RNF157							GCK							SERBP1
	HNRNPR							RNF17							GCLC							SERPINB6
	HPRT1							RP11-385D13.1							GCN1L1							SEZ6
	HSD17B4							RPA2							GDA							SF3A1
	HSP90B1							RPAP3							GFOD2							SGSH
	HSPA9							RPL10							GGH							SGSM2
	HSPD1							RPS6KA3							GGT6							SIAE
	HTATIP2							RPS6KA6							GHRL							SLC16A1
	HTR2B							RPS6KB2							GIGYF1							SLC1A5
	IARS2							RRBP1							GIMAP8							SLC25A10
	ID2							RRM2B							GLCCI1							SLC27A4
	IDH3G							RSPO2							GLOD4							SLC38A10
	IFT74							RWDD1							GNAS							SLC45A3
	IGBP1							RXRA							GNB2L1							SLC6A3
	IL1R2							S100A10							GNB4							SMARCB1
	IL24							S100A4							GOLGB1							SMARCC1
	IL3RA							S100A6							GOLIM4							SMARCC2
	IL6ST							SAFB							GOPC							SMEK2
	ILDR1							SAR1A							GP2							SNRNP40
	IMPDH2							SASH1							GPATCH2							SNW1
	INTS6							SCAF4							GPKOW							SNX16
	IQCC							SCAMP2							GPR108							SOCS5
	IQGAP1							SCARB2							GPR132							SOD2
	IQGAP3							SCEL							GRIPAP1							SORD
	ISY1							SDC3							GRN							SPTAN1
	ITFG1							SDCBP							GSK3A							SRSF6
	IZUMO2							SELENBP1							GSTK1							SSB
	JUNB							SERAC1							GSTP1							ST6GAL1
	JUP							SERINC1							GTF2E2							STAP2
	KARS							SERPINA3							GUCY1B3							STK24
	KCMF1							SERPINH1							HBS1L							SUB1
	KCNF1							SF3A1							HDAC1							SVEP1
	KCNMB3							SFTPC							HDAC2							SYTL4
	KDM6A							SGK1							HDLBP							TAF1
	KIAA0753							SGSH							HEATR4							TAF10
	KIAA1107							SGSM2							HEMK1							TAF5
	KIAA1274							SIM1							HEXIM1							TARDBP
	KIAA1467							SIRT1							HGS							TBC1D12
	KIAA1468							SLC1A1							HIST3H3							TBC1D15
	KIAA2018							SLC25A10							HMGB1							TDRD5
	KIF11							SLC6A3							HNRNPA1							TGM4
	KIF18A							SLIT2							HNRNPA2B1							TGOLN2
	KIF1A							SMARCB1							HNRNPH1							THOC4
	KIF1B							SMARCC1							HNRNPH2							THRAP3
	KIF1C							SMARCC2							HNRNPK							TMEM87A
	KIF2B							SMCR8							HNRNPM							TMPO
	KIF5A							SMEK2							HSF1							TOM1L2
	KIFAP3							SMU1							HSP90B1							TOMM20
	KLC4							SNW1							HSPA9							TOP1MT
	KLHL7							SOD2							HSPB1							TP53BP1
	KLK7							SORT1							HSPD1							TRPC1
	KRT18							SOX11							HTATIP2							TST
	KRT19							SP100							HTR2C							TTC23
	KRT20							SPTAN1							IARS2							TTC26
	KRTAP24-1							SPTBN1							IFT74							TTC4
	KSR1							SPTLC1							IFT81							TUBA4A
	KTI12							SRSF6							IGFBP7							TUFM
	KTN1							SSB							IL13RA1							UBA1
	LAMP1							STAM2							IL1R2							UBQLN2
	LARP4							STAT3							IL20RA							UGDH
	LASP1							STOML3							IL6ST							UGGT1
	LEPREL1							SUMF2							ILDR1							UHRF1BP1L
	LETM1							SUN1							IMPDH2							UQCRC1
	LGALS3							SVIL							INS							UROD
	LIF							SYK							INTS6							USP10
	LMNA							SYNRG							IQCJ-SCHIP1							USP47
	LRBA							SYVN1							IQGAP3							USP48
	LRP6							TACC1							ISY1							USP49
	LRRC1							TAF1							ITFG1							UTRN
	LRRC16A							TAF10							IZUMO2							VASP
	LRRC40							TAF4							JAG2							VCP
	LRRC47							TAF5							JUNB							VPS28
	LTB4R2							TAGLN							KARS							VWA5B1
	LUC7L3							TARDBP							KCNG1							WASL
	LZTS1							TCF12							KCNJ5							WDR83
	MAD1L1							TCF4							KHDRBS3							WFIKKN2
	MAGED2							TDRD1							KIAA0141							WHSC1L1
	MAN2A1							TERF2							KIAA0494							XRCC5
	MAP2K6							THOC4							KIAA0556							XXbac-BPG116M5.17
	MAP3K8							THRAP3							KIAA0753							XYLB
	MAP4							TKTL1							KIAA0776							YWHAB
	MAP7							TLN1							KIAA1274							YWHAG
	MAPK1							TLR5							KIAA1467							ZC3H18
	MAPK13							TMPO							KIAA1712							ZDHHC3
	MAPK3							TNK2							KIAA2018							ZFP91
	MAPK4							TOMM20							KIF5A							ZNF24
	MAPKAP1							TOP1MT							KLC4							ZNF710
	MAPKAPK5							TOR1B							KLHL38							ZNF828
	MARS							TP53RK							KLK10							ZSCAN29
	MAST3							TRIM21							KLK13							ZWINT
	MATR3							TRMT61B							KRT18
	MCM4							TRPM8							KRT19
	MCM7							TST							KRT23
	MDH2							TTC16							KRT7
	MDM1							TTC4							KRT8
	MDM2							TUBA4A							KTN1
	MDN1							TUBB							LAMP1
	ME2							TXN2							LARP4
	MEAF6							TXNDC11							LEPREL1
	MECR							TXNIP							LGALS2
	MED12							TXNRD1							LIF
	MED19							TXNRD2							LIMK1
	MEF2D							TYROBP							LLGL1
	MEIS2							UBE2U							LMLN
	METTL12							UBTF							LMNA
	MGLL							UGGT1							LRBA
	MINA							UQCRC1							LRRC2
	MKRN2							URGCP							LRRC59
	MKS1							UROD							LRWD1
	MLF2							USP10							LUC7L3
	MMACHC							VASP							LZTS1
	MPHOSPH8							VCP							MAF
	MPP3							VIM							MAGED2
	MRAP							WASL							MAP3K8
	MRE11A							WDR83							MAP4
	MRPL38							WHSC1L1							MAP7
	MRPL40							XPO5							MAPK1
	MRPL41							XRCC1							MAPK13
	MRPL45							XRCC5							MAPK3
	MRPS10							XYLB							MAPK6
	MRPS15							XYLT1							MAPKAP1
	MRPS22							YARS							MARCH10
	MRPS30							YES1							MARCH7
	MRPS7							YKT6							MARS
	MS4A7							YWHAE							MAST3
	MT1A							YWHAG							MATR3
	MTA2							ZC3H18							MCM4
	MTDH							ZCCHC8							MCPH1
	MTHFD1							ZFP91							MDH2
	MTM1							ZMYND11							MDM1
	MUC1							ZNF24							MDM2
	MUC12							ZNF828							MECP2
	MUC2							ZWINT							MED12
	MUC4														MEF2D
	MUC5B														MEIS2
	MUL1														MIF
	MUM1L1														MINA
	MVP														MKRN2
	MYO18A														MLF2
	MYO5B														MRAP
	MYO7A														MRE11A
	MYOM2														MRPL18
	NAA16														MRPL38
	NAPRT1														MRPL45
	NARG2														MRPS10
	NAV2														MRPS22
	NBL1														MSTN
	NCAPG														MT1A
	NCL														MTA2
	NDUFA8														MTHFD1
	NDUFAF1														MTO1
	NDUFV3														MYO10
	NEK1														MYO5B
	NEU1														MYOM2
	NF2														NAV3
	NFATC3														NBEA
	NFIA														NCAM1
	NLRP10														NCAPG
	NME2														NCL
	NOTCH1														NDUFA8
	NPFFR2														NDUFAF1
	NPM1														NDUFV3
	NQO1														NF2
	NR5A2														NFATC4
	NUDC														NFIA
	NUDT8														NFIC
	NUMA1														NME2
	NUP153														NMT1
	NUP43														NOP58
	OAS1														NOTCH1
	OCLN														NOV
	OGDH														NPM1
	OPLAH														NR3C1
	OSTN														NR4A2
	OTC														NR5A2
	OTUD6B														NSDHL
	OXSM														NSUN4
	P2RY1														NUCB2
	P4HB														NUMA1
	PA2G4														OAS1
	PAK1														OS9
	PANK2														OSTN
	PARN														OXSM
	PARP14														P4HB
	PASK														PA2G4
	PAWR														PARN
	PAX4														PARP14
	PCCB														PASK
	PCDHA3														PAWR
	PCDHB15														PAX6
	PCDHB16														PBLD
	PCDHGA1														PBX1
	PCLO														PCDHA3
	PCYT2														PCDHGA1
	PDCD4														PCLO
	PDE3B														PDCD4
	PDE4DIP														PDCL
	PDHX														PDGFB
	PDIA3														PDIA3
	PDIA4														PDIA4
	PDSS2														PDIA5
	PECR														PDS5B
	PENK														PDSS2
	PHB2														PECR
	PI15														PENK
	PICALM														PGM3
	PIGR														PHGDH
	PIK3C2A														PI15
	PIK3CA														PI4KB
	PINK1														PIK3C2A
	PITRM1														PINK1
	PKD1L1														PION
	PKHD1														PITRM1
	PLEC														PKHD1
	PLXNA1														PKP1
	POGZ														POLR2C
	POLA1														POLR2F
	POLG2														PON2
	POLR2F														POU5F1
	POR														PPA1
	POU5F1														PPM1E
	PPA1														PPM1G
	PPAN														PPP1CC
	PPM1E														PPP1R13B
	PPM1G														PPP1R15A
	PPP1CC														PPP1R8
	PPP1R13B														PPP5C
	PPP1R15A														PPWD1
	PPP1R8														PRCC
	PPP2R3A														PRDX4
	PPP2R5D														PREB
	PPP4R1														PRKACB
	PPWD1														PRKAG2
	PRCC														PRKCZ
	PREB														PRMT3
	PRKAB1														PROCA1
	PRKAG2														PRPF4
	PRKCD														PRSS1
	PRKCH														PRUNE2
	PRMT3														PSAP
	PRMT5														PSAT1
	PROK1														PSMB2
	PROSC														PSME3
	PRPF4														PTH1R
	PRRC2C														PTP4A2
	PRRG4														PTPRM
	PRUNE2														PTPRN2
	PSAP														PVRL1
	PSMB1														QRSL1
	PSMB2														RAB23
	PSME3														RAB3B
	PSPH														RAB9A
	PSTPIP2														RABAC1
	PTCD3														RAD21
	PTGER4														RAD23B
	PTH1R														RAD50
	PTP4A2														RAP1GAP
	PTPN1														RAP1GAP2
	PTPN22														RAPH1
	PTPRM														RBL2
	PVRL1														RBM5
	PYCARD														RBM6
	QRSL1														RBM8A
	R3HCC1														RBP1
	RAB11FIP3														RBP4
	RAB27B														REXO2
	RABGGTB														RFFL
	RAD21														RINL
	RAD23B														RIOK3
	RAD50														RNF19A
	RAGE														RP11-385D13.1
	RAP1GAP														RP5-877J2.1
	RAP1GAP2														RPA1
	RB1														RPA2
	RBL2														RPL10
	RBM15														RPN1
	RBM5														RPN2
	RBM6														RPS6KA3
	RBM8A														RPS6KB2
	RELA														RRBP1
	RET														RSC1A1
	REXO2														RSPO2
	RFFL														RXRA
	RGP1														SAFB
	RHOT2														SAMD3
	RINL														SAMD9
	RIOK3														SAR1A
	RIPK1														SCAF4
	RNASEL														SCAMP2
	RNF157														SCARB2
	RNF19A														SCGN
	RNMTL1														SCRN2
	ROCK1														SDC4
	RP1-27O5.3														SEC14L5
	RP11-195F19.10														SEMA4D
	RP11-385D13.1														SENP2
	RPA2														SERBP1
	RPAP3														SERPINB6
	RPL10														SERPINF2
	RPN2														SERTAD2
	RPS6KA1														SF3A1
	RPS6KA3														SGSM2
	RPS6KA5														SH2D4A
	RPS6KB2														SH3PXD2A
	RPUSD2														SHC1
	RRBP1														SLC1A1
	RRM2B														SLC25A10
	RSPO2														SLC27A4
	RUSC1														SLC38A10
	RXRA														SLC43A1
	S100A10														SLC9A5
	SAFB														SMARCB1
	SAMD9														SMARCC1
	SAMD9L														SMARCC2
	SAR1A														SMC1A
	SCAF4														SMCR8
	SCAMP2														SMEK2
	SCARB2														SND1
	SCIN														SNRNP40
	SCRN2														SNW1
	SDC1														SOS1
	SDC4														SOX11
	SELENBP1														SP100
	SENP2														SPAG5
	SERAC1														SPINK1
	SERBP1														SPTBN1
	SERPINB5														SRSF6
	SERPINB6														SSB
	SERPINF2														SSR1
	SERTAD2														SST
	SETD3														STAM2
	SF3A1														STK36
	SFSWAP														STRADB
	SGK1														STXBP1
	SGSM2														SUB1
	SHC1														SUN1
	SHMT2														SV2A
	SIRT2														SYP
	SLC16A1														SYTL4
	SLC16A3														SYVN1
	SLC1A1														TAC1
	SLC25A10														TACC1
	SLC28A3														TAF1
	SLC29A1														TAF10
	SLC6A3														TAF4
	SLC6A6														TAF5
	SLC9A3R1														TARDBP
	SLIT2														TBC1D12
	SMAD4														TBC1D15
	SMARCA5														TBC1D23
	SMARCB1														TCF12
	SMARCC1														TDRD1
	SMARCC2														TELO2
	SMC1A														TERF2
	SMC4														TERF2IP
	SMEK2														TGOLN2
	SNRNP40														THOC4
	SNW1														THRAP3
	SNX16														THSD1
	SOS1														TKT
	SP100														TMEM115
	SPAG5														TMEM87A
	SPINK1														TNFAIP1
	SPTAN1														TOLLIP
	SPTBN1														TOM1L2
	SPTLC1														TOMM20
	SRM														TOP1MT
	SRSF6														TP53BP1
	SSB														TRIM22
	STAM2														TRIM4
	STK24														TRIM5
	SUB1														TRPC1
	SULT1E1														TST
	SUMF2														TSTD2
	SUN1														TTC26
	SVEP1														TTC33
	TACC1														TTC4
	TACC3														TTC7A
	TAF1														TTK
	TAF10														TTR
	TAF4														TUBA4A
	TAF5														TXN2
	TARDBP														UBA1
	TBC1D15														UBQLN2
	TBC1D22B														UBTF
	TBX2														UBXN10
	TCF12														UCHL1
	TCP11L2														UGGT1
	TDRD1														UHRF1BP1L
	TELO2														UHRF2
	TERF2														UMPS
	TFF1														UQCRC1
	TGFB3														UROD
	TGOLN2														USP10
	THOC4														UTRN
	THRA														VAMP1
	THRAP3														VAPB
	TJP2														VASP
	TLR5														VBP1
	TMCO6														VCP
	TMEM115														VIP
	TMEM132C														WAPAL
	TMEM87A														WASL
	TMPO														WDR31
	TNFRSF1A														WDR37
	TNIK														WDR47
	TNK2														WIPF2
	TNRC6A														WTAP
	TOMM20														XPNPEP1
	TOP1														XRCC1
	TOP1MT														XRCC5
	TP53BP1														YARS
	TP53RK														YBEY
	TPH1														YKT6
	TPK1														YOD1
	TPR														ZC3H15
	TRIM4														ZC3H18
	TRIM42														ZCCHC8
	TRIM5														ZFC3H1
	TRIOBP														ZFP91
	TRPC1														ZFPL1
	TST														ZHX2
	TTC26														ZNF24
	TTC4														ZNF276
	TTC7A														ZNF502
	TTK														ZNF598
	TUBA4A														ZNF749
	TUBD1														ZNF828
	TUFM														ZSCAN29
	TXN2
	TXNIP
	TXNL1
	UBE2U
	UBTF
	UFSP1
	UGDH
	UGGT1
	UHRF1BP1L
	UMPS
	UQCRC1
	UQCRC2
	UROD
	USH1C
	USP10
	USP24
	USP28
	USP43
	USP47
	USP48
	VAPB
	VASP
	VCP
	VIL1
	VPS28
	VPS41
	VSTM2A
	VWA5B1
	WASF1
	WASL
	WDR31
	WDR34
	WDR47
	WDR83
	WHAMM
	WHSC1L1
	WIPF2
	WIPF3
	WTAP
	XRCC1
	XRCC5
	XYLB
	YARS
	YBEY
	YBX1
	YES1
	YOD1
	YWHAB
	YWHAE
	YY1
	ZBTB7B
	ZBTB8B
	ZC3H15
	ZC3H18
	ZCCHC6
	ZCCHC8
	ZDHHC3
	ZFC3H1
	ZFP91
	ZFPL1
	ZMYND11
	ZNF24
	ZNF276
	ZNF326
	ZNF511
	ZNF518B
	ZNF677
	ZNF704
	ZNF828
	ZNF830
	ZSCAN29
	ZWINT
