# Supplementary material for: Bioinformatic identification of proteins with tissue-specific expression for biomarker discovery
Source: BMC Med. 2012 Apr 19;10:39. doi: 10.1186/1741-7015-10-39 (PMC3378448; doi:10.1186/1741-7015-10-39)
Supplement: Additional file 3 — Summary of total protein identification by each database. Table summarizing the number of proteins identified in each tissue, by each database. [file 1741-7015-10-39-S3.XLSX]

## Sheet: Initial Summary
Additional Table 3. Table summarizing the number of proteins identified in each tissue, by each database.
	Database
	C-It	TiGER	UniGene	BioGPS	VeryGene	HPA
Colon	unavailable	199	27	21	23	750
Lung	86	130	3	43	78	382
Pancreas	52	180	38	32	200	678
Prostate	116	127	16	31	64	339
Total	254	636	84	127	365	2149
