# Supplementary material for: Bioinformatic identification of proteins with tissue-specific expression for biomarker discovery
Source: BMC Med. 2012 Apr 19;10:39. doi: 10.1186/1741-7015-10-39 (PMC3378448; doi:10.1186/1741-7015-10-39)
Supplement: Additional file 4 — List of the databases each protein was identified in. Table with number of databases a protein was identified in and which databases those were for proteins identified in one or more databases for each tissue. [file 1741-7015-10-39-S4.XLSX]

## Sheet: Number of Identifications
Additional Table 4. Table with number of databases a protein was identified in and which databases those were for proteins identified in ≥1 databases for each tissue
Colon				Lung				Pancreas				Prostate
Gene Name	Number of Databases Identified In	Databases Identified In		Gene Name	Number of Databases Identified In	Databases Identified In		Gene Name	Number of Databases Identified In	Databases Identified In		Gene Name	Number of Databases Identified In	Databases Identified In
MUC12	5	BioGPS, HPA, Tiger, UniGene, VeryGene		C1ORF116	4	BioGPS, C-It, HPA, VeryGene		CPA1	5	BioGPS, HPA, Tiger, UniGene, VeryGene		ACPP	5	BioGPS, HPA, Tiger, UniGene, VeryGene
MUC2	4	BioGPS, HPA, Tiger, UniGene		IRX5	3	BioGPS, C-It, Tiger		PRSS1	5	BioGPS, HPA, Tiger, UniGene, VeryGene		MSMB	4	BioGPS, Tiger, UniGene, VeryGene
CEACAM5	3	BioGPS, HPA, Tiger		SCGB1A1	3	BioGPS, Tiger, VeryGene		SYCN	5	BioGPS, C-It, Tiger, UniGene, VeryGene		RLN1	4	BioGPS, Tiger, UniGene, VeryGene
CLCA1	3	BioGPS, Tiger, UniGene		SFTPB	3	BioGPS, Tiger, VeryGene		CELA2B	4	BioGPS, C-It, UniGene, VeryGene		SLC45A3	4	BioGPS, HPA, Tiger, VeryGene
CDH17	3	HPA, Tiger, UniGene		SFTPD	3	BioGPS, Tiger, VeryGene		CELA3A	4	BioGPS, C-It, UniGene, VeryGene		TGM4	4	BioGPS, HPA, Tiger, UniGene
HNF4A	3	HPA, Tiger, UniGene		TMEM100	3	BioGPS, C-It, VeryGene		CPA2	4	BioGPS, HPA, Tiger, VeryGene		FOXA1	3	BioGPS, Tiger, VeryGene
KRT20	3	HPA, Tiger, UniGene		ABCA3	2	BioGPS, VeryGene		CPB1	4	BioGPS, Tiger, UniGene, VeryGene		HOXB13	3	BioGPS, Tiger, VeryGene
MT1A	3	HPA, Tiger, UniGene		ADAMTS8	2	BioGPS, Tiger		GP2	4	BioGPS, HPA, Tiger, VeryGene		NKX3-1	3	BioGPS, Tiger, VeryGene
PIGR	3	HPA, Tiger, UniGene		C9ORF150	2	BioGPS, C-It		PLA2G1B	4	BioGPS, Tiger, UniGene, VeryGene		RDH11	3	BioGPS, Tiger, VeryGene
CEACAM1	2	BioGPS, Tiger		CYP1A1	2	BioGPS, VeryGene		PNLIP	4	BioGPS, Tiger, UniGene, VeryGene		SEMG1	3	BioGPS, Tiger, UniGene
CEACAM7	2	BioGPS, Tiger		CYP4B1	2	BioGPS, Tiger		SERPINI2	4	BioGPS, C-It, Tiger, VeryGene		TMPRSS2	3	BioGPS, Tiger, VeryGene
CLCA4	2	BioGPS, Tiger		EMP2	2	BioGPS, VeryGene		TTR	4	HPA, Tiger, UniGene, VeryGene		C1orf116	3	C-It, HPA, Tiger
LEFTY1	2	BioGPS, Tiger		FMO2	2	BioGPS, Tiger		CEL	3	BioGPS, Tiger, VeryGene		OR51E1	3	C-It, Tiger, VeryGene
NOX1	2	BioGPS, UniGene		GGTLC1	2	BioGPS, C-It		CLPS	3	BioGPS, Tiger, UniGene		ABCC4	3	HPA, Tiger, VeryGene
SLC26A3	2	BioGPS, Tiger		HYAL2	2	BioGPS, VeryGene		CTRB2	3	BioGPS, C-It, UniGene		OR51E2	3	Tiger, UniGene, VeryGene
ZG16	2	BioGPS, Tiger		MFAP4	2	BioGPS, C-It		CTRC	3	BioGPS, Tiger, VeryGene		UPK3A	3	Tiger, UniGene, VeryGene
ASGR2	2	HPA, VeryGene		MS4A15	2	BioGPS, C-It		CTRL	3	BioGPS, Tiger, VeryGene		CREB3L4	2	BioGPS, VeryGene
AXIN2	2	HPA, Tiger		OR7E47P	2	BioGPS, C-It		ERP27	3	BioGPS, C-It, VeryGene		FOLH1	2	BioGPS, Tiger
DNMT3A	2	HPA, Tiger		SFTPA2	2	BioGPS, VeryGene		KLK1	3	BioGPS, Tiger, VeryGene		KLK2	2	BioGPS, Tiger
DPEP1	2	HPA, Tiger		UPK3B	2	BioGPS, VeryGene		PDIA2	3	BioGPS, Tiger, VeryGene		MESP1	2	BioGPS, C-It
GPA33	2	HPA, Tiger		C20orf85	2	C-It, VeryGene		PNLIPRP2	3	BioGPS, Tiger, VeryGene		MPPED2	2	BioGPS, C-It
MUC4	2	HPA, Tiger		MS4A8B	2	C-It, Tiger		PNLIPRP1	3	C-It, Tiger, VeryGene		NBEAL2	2	BioGPS, C-It
MUC5B	2	HPA, Tiger		SLC46A2	2	C-It, VeryGene		RBPJL	3	C-It, UniGene, VeryGene		PDE9A	2	BioGPS, Tiger
USH1C	2	HPA, Tiger		SNTN	2	C-It, VeryGene		REG3G	3	C-It, Tiger, VeryGene		PPAP2A	2	BioGPS, VeryGene
VIL1	2	HPA, Tiger		TXNDC11	2	C-It, HPA		GAD2	3	HPA, Tiger, UniGene		PSCA	2	BioGPS, Tiger
APOBEC1	2	Tiger, UniGene		WDR38	2	C-It, VeryGene		INS	3	HPA, Tiger, VeryGene		RAB3B	2	BioGPS, HPA
CFTR	2	Tiger, UniGene		CD55	2	HPA, VeryGene		SPINK1	3	HPA, Tiger, VeryGene		STEAP2	2	BioGPS, VeryGene
GPR35	2	Tiger, UniGene		CFLAR	2	HPA, VeryGene		SST	3	HPA, Tiger, UniGene		TMEM79	2	BioGPS, C-It
GUCY2C	2	Tiger, UniGene		SFTPC	2	HPA, Tiger		ABCC8	3	Tiger, UniGene, VeryGene		CPNE4	2	C-It, Tiger
HIST1H3H	2	Tiger, UniGene		ADAMTS18	2	Tiger, Tiger		GCG	3	Tiger, UniGene, VeryGene		CYHR1	2	C-It, VeryGene
TRPM5	2	Tiger, UniGene		AGER	2	Tiger, VeryGene		IAPP	3	Tiger, UniGene, VeryGene		ERGIC1	2	C-It, VeryGene
XKR9	2	Tiger, UniGene		CCDC17	2	Tiger, VeryGene		PPY	3	Tiger, UniGene, VeryGene		PAK1IP1	2	C-It, VeryGene
C15orf48	1	BioGPS		LAMP3	2	Tiger, VeryGene		PRSS2	3	Tiger, UniGene, VeryGene		RWDD2A	2	C-It, VeryGene
CALML4	1	BioGPS		SCGB3A1	2	Tiger, VeryGene		REG1B	3	Tiger, UniGene, VeryGene		SCUBE2	2	C-It, Tiger
CASP7	1	BioGPS		SCGB3A2	2	Tiger, VeryGene		SLC30A8	3	Tiger, UniGene, VeryGene		SGSM2	2	C-It, HPA
LRIG3	1	BioGPS		SOX1	2	Tiger, UniGene		AQP8	2	BioGPS, VeryGene		GLO1	2	HPA, VeryGene
LRRC31	1	BioGPS		ABCG1	1	BioGPS		CELA3B	2	BioGPS, UniGene		KLK3	2	HPA, Tiger
MAB21L2	1	BioGPS		AC078864.20	1	BioGPS		CELP	2	BioGPS, C-It		ALOX15B	2	Tiger, VeryGene
MS4A12	1	BioGPS		ACP5	1	BioGPS		CTRB1	2	BioGPS, Tiger		KLK4	2	Tiger, UniGene
SLC26A2	1	BioGPS		CAPS	1	BioGPS		FRAS1	2	BioGPS, VeryGene		NPY	2	Tiger, VeryGene
ST6GALNAC1	1	BioGPS		CLDN5	1	BioGPS		SEL1L	2	BioGPS, VeryGene		PAGE4	2	Tiger, VeryGene
VCL	1	BioGPS		FIBIN	1	BioGPS		TRY6	2	BioGPS, VeryGene		PRAC	2	Tiger, VeryGene
AAGAB	1	HPA		GGT1	1	BioGPS		C14orf105	2	C-It, VeryGene		SEMG2	2	Tiger, UniGene
AARS	1	HPA		GGT2	1	BioGPS		REG1P	2	C-It, VeryGene		SLC2A12	2	Tiger, VeryGene
ABCC4	1	HPA		GGT3P	1	BioGPS		ZNF710	2	C-It, VeryGene		STEAP1	2	Tiger, VeryGene
AC100788.1	1	HPA		GGTLC2	1	BioGPS		AKAP7	2	HPA, VeryGene		TRPM8	2	Tiger, VeryGene
AC109322.1	1	HPA		GGTLC3	1	BioGPS		APOBEC2	2	HPA, Tiger		TTC8	2	Tiger, VeryGene
AC109322.4	1	HPA		GPRC5A	1	BioGPS		ASB9	2	HPA, Tiger		GDEP	2	UniGene, VeryGene
AC183084.1	1	HPA		KCNS3	1	BioGPS		BNIP3	2	HPA, VeryGene		C19ORF51	1	BioGPS
ACADM	1	HPA		LTC4S	1	BioGPS		CDC42EP4	2	HPA, Tiger		CYB561	1	BioGPS
ACADS	1	HPA		MAP3K6	1	BioGPS		CHGB	2	HPA, Tiger		FOLH1B	1	BioGPS
ACAT1	1	HPA		MARCO	1	BioGPS		CRELD2	2	HPA, VeryGene		KLK3	1	BioGPS
ACAT2	1	HPA		MSLN	1	BioGPS		NDUFA8	2	HPA, Tiger		PMEPA1	1	BioGPS
ACBD5	1	HPA		NPR1	1	BioGPS		NUCB2	2	HPA, VeryGene		PRKD1	1	BioGPS
ACOX1	1	HPA		PRELP	1	BioGPS		OS9	2	HPA, VeryGene		SPDEF	1	BioGPS
ACSL1	1	HPA		RAMP3	1	BioGPS		P4HB	2	HPA, VeryGene		TFF1	1	BioGPS
ACTL9	1	HPA		SOX7	1	BioGPS		PAX6	2	HPA, Tiger		ABHD11	1	C-It
ADAM17	1	HPA		TPSAB1	1	BioGPS		PRDX4	2	HPA, VeryGene		ABHD2	1	C-It
ADARB2	1	HPA		VIPR1	1	BioGPS		RABAC1	2	HPA, Tiger		ARHGEF37	1	C-It
ADAT1	1	HPA		ADCK2	1	C-It		RBP1	2	HPA, VeryGene		ASTN2	1	C-It
ADCY10	1	HPA		AGR3	1	C-It		SCGN	2	HPA, Tiger		B4GALNT4	1	C-It
ADPRHL2	1	HPA		ANKRD29	1	C-It		SLC43A1	2	HPA, VeryGene		BRP44	1	C-It
ADSL	1	HPA		ANKRD58	1	C-It		SND1	2	HPA, VeryGene		C10orf35	1	C-It
AGMAT	1	HPA		ARL8A	1	C-It		AMY2A	2	Tiger, UniGene		C16orf61	1	C-It
AGPAT9	1	HPA		ATP11A	1	C-It		C1orf127	2	Tiger, UniGene		C19orf48	1	C-It
AHR	1	HPA		AVPI1	1	C-It		CFC1	2	Tiger, UniGene		C20orf108	1	C-It
AHSA1	1	HPA		BRMS1L	1	C-It		CFTR	2	Tiger, VeryGene		C21orf119	1	C-It
AIM1L	1	HPA		C10orf10	1	C-It		CUZD1	2	Tiger, VeryGene		C21orf63	1	C-It
AK8	1	HPA		C13orf30	1	C-It		ERO1LB	2	Tiger, VeryGene		C22orf36	1	C-It
AKAP1	1	HPA		C14orf147	1	C-It		FEV	2	Tiger, UniGene		C9orf37	1	C-It
AKAP9	1	HPA		C16orf89	1	C-It		G6PC2	2	Tiger, UniGene		C9orf86	1	C-It
AKR1A1	1	HPA		C20orf114	1	C-It		KCNK16	2	Tiger, VeryGene		CADM4	1	C-It
AKT1	1	HPA		C20orf160	1	C-It		MAFA	2	Tiger, UniGene		CCDC74B	1	C-It
ALAS1	1	HPA		C20orf177	1	C-It		NKX2-2	2	Tiger, UniGene		CFC1B	1	C-It
ALDH18A1	1	HPA		C21orf63	1	C-It		NPC1L1	2	Tiger, UniGene		CLCC1	1	C-It
ALDH5A1	1	HPA		CLEC10A	1	C-It		PRSS3	2	Tiger, VeryGene		CNFN	1	C-It
ALDOA	1	HPA		CRTAC1	1	C-It		REG1A	2	Tiger, UniGene		CORO2A	1	C-It
ALPK2	1	HPA		CYP2B7P1	1	C-It		SERPINA4	2	Tiger, VeryGene		CUEDC1	1	C-It
AMAC1L3	1	HPA		CYTL1	1	C-It		SYT5	2	Tiger, UniGene		CWH43	1	C-It
ANGPT1	1	HPA		DDRGK1	1	C-It		UCN3	2	Tiger, UniGene		CYorf15B	1	C-It
ANKRD26	1	HPA		DMRT2	1	C-It		CELA2A	2	UniGene, VeryGene		DHRS7	1	C-It
ANKRD26P1	1	HPA		ESYT3	1	C-It		DKK4	1	BioGPS		DLK2	1	C-It
ANKRD30A	1	HPA		FAM172A	1	C-It		ISLR2	1	BioGPS		DOLPP1	1	C-It
AP4B1	1	HPA		FAM174B	1	C-It		KCNJ8	1	BioGPS		DPM3	1	C-It
APBA1	1	HPA		FCGR1C	1	C-It		PLILPRP1	1	BioGPS		ELOVL7	1	C-It
APIP	1	HPA		FLJ35700	1	C-It		WDR38	1	BioGPS		ENDOD1	1	C-It
ARHGEF10L	1	HPA		GPN2	1	C-It		ABLIM2	1	C-It		EPN3	1	C-It
ARHGEF11	1	HPA		GRAMD4	1	C-It		ADAMTSL2	1	C-It		FAM133B	1	C-It
ARHGEF5	1	HPA		GTPBP6	1	C-It		AGBL3	1	C-It		FAM135A	1	C-It
ARSA	1	HPA		HIGD1B	1	C-It		ARL14	1	C-It		FAM174B	1	C-It
AS3MT	1	HPA		IRX3	1	C-It		B9D1	1	C-It		FAM3B	1	C-It
ASCC3	1	HPA		KANK2	1	C-It		C6orf174	1	C-It		FAM83F	1	C-It
ASMTL	1	HPA		KCTD14	1	C-It		C9orf37	1	C-It		FRMD4A	1	C-It
ASS1	1	HPA		KLHL36	1	C-It		CATSPERB	1	C-It		GLB1L2	1	C-It
ATIC	1	HPA		LMCD1	1	C-It		COMTD1	1	C-It		GLI4	1	C-It
ATP1A1	1	HPA		LOC100128170	1	C-It		DIP2B	1	C-It		GPATCH4	1	C-It
ATP2A3	1	HPA		LOC147791	1	C-It		DISP2	1	C-It		HIST2H2AA4	1	C-It
ATP8B1	1	HPA		LOC642574	1	C-It		EPB41L4B	1	C-It		IRX4	1	C-It
ATRX	1	HPA		MDGA1	1	C-It		FAM174B	1	C-It		KIAA1244	1	C-It
ATXN3	1	HPA		MEGF8	1	C-It		FAM24B-CUZD1	1	C-It		KIAA1324	1	C-It
B2M	1	HPA		MICALL2	1	C-It		FAM3B	1	C-It		KIAA1543	1	C-It
BAG1	1	HPA		MID1IP1	1	C-It		FBXL6	1	C-It		LASS4	1	C-It
BAG4	1	HPA		MIER2	1	C-It		FKBP11	1	C-It		LEPREL1	1	C-It
BAX	1	HPA		MRPL14	1	C-It		IRF2BP1	1	C-It		LIMCH1	1	C-It
BCL2L15	1	HPA		NBEAL2	1	C-It		KCNH6	1	C-It		LOC100131366	1	C-It
BCLAF1	1	HPA		NDUFC2-KCTD14	1	C-It		KIAA0408	1	C-It		LOC100131860	1	C-It
BCO2	1	HPA		NWD1	1	C-It		LOC440894	1	C-It		LOC441869	1	C-It
BEND2	1	HPA		PGLS	1	C-It		LUZP1	1	C-It		LOC645645	1	C-It
BLZF1	1	HPA		PHF21B	1	C-It		NUDT15	1	C-It		LOC80054	1	C-It
BMP2K	1	HPA		PLAC9	1	C-It		PAIP2B	1	C-It		LRCH3	1	C-It
BRF2	1	HPA		RBM20	1	C-It		POC1B	1	C-It		MBOAT2	1	C-It
C10orf118	1	HPA		RIN3	1	C-It		POC5	1	C-It		MEX3D	1	C-It
C11orf48	1	HPA		RTN4RL1	1	C-It		PPP1R1C	1	C-It		MRP63	1	C-It
C14orf135	1	HPA		SEC14L1	1	C-It		PRR15L	1	C-It		MZT2B	1	C-It
C14orf45	1	HPA		SLAMF8	1	C-It		RASA4	1	C-It		NANS	1	C-It
C17orf49	1	HPA		SLC15A3	1	C-It		RASA4P	1	C-It		NCAPD3	1	C-It
C17orf57	1	HPA		SQRDL	1	C-It		SH3YL1	1	C-It		NOL6	1	C-It
C1orf100	1	HPA		TBC1D2	1	C-It		SHROOM4	1	C-It		PIGH	1	C-It
C1orf109	1	HPA		THSD1P1	1	C-It		TADA2B	1	C-It		PRR5	1	C-It
C1orf110	1	HPA		TLCD1	1	C-It		TMEM45B	1	C-It		PRR5-ARHGAP8	1	C-It
C1orf112	1	HPA		TLE6	1	C-It		TMEM51	1	C-It		RABEP2	1	C-It
C1orf116	1	HPA		TMC5	1	C-It		TMPRSS4	1	C-It		REEP3	1	C-It
C1orf213	1	HPA		TMEM108	1	C-It		UNC5CL	1	C-It		RFPL2	1	C-It
C22orf15	1	HPA		TMEM125	1	C-It		ZKSCAN1	1	C-It		SEC11C	1	C-It
C4orf14	1	HPA		TMEM163	1	C-It		ZMYM5	1	C-It		SEMA4B	1	C-It
C8orf33	1	HPA		TMEM218	1	C-It		AAGAB	1	HPA		SERINC2	1	C-It
C8orf41	1	HPA		TOX2	1	C-It		AARS	1	HPA		SERINC5	1	C-It
C8orf47	1	HPA		VMO1	1	C-It		ABAT	1	HPA		SGSM1	1	C-It
C8orf48	1	HPA		WWC3	1	C-It		ABCC4	1	HPA		SHROOM1	1	C-It
C8orf58	1	HPA		ZBTB40	1	C-It		ABCF2	1	HPA		SIDT1	1	C-It
C9orf46	1	HPA		ZCCHC3	1	C-It		AC007431.1	1	HPA		SLC35E1	1	C-It
C9orf78	1	HPA		ABCC4	1	HPA		AC010226.1	1	HPA		SLC37A1	1	C-It
CA12	1	HPA		AC007000.1	1	HPA		AC063955.1	1	HPA		SLITRK6	1	C-It
CA13	1	HPA		AC007431.1	1	HPA		AC183084.1	1	HPA		SPHAR	1	C-It
CA2	1	HPA		AC063955.1	1	HPA		AC233992.1	1	HPA		SSH3	1	C-It
CA9	1	HPA		ACADS	1	HPA		ACADM	1	HPA		TBC1D9B	1	C-It
CAMK4	1	HPA		ACAT1	1	HPA		ACADS	1	HPA		TESK2	1	C-It
CANT1	1	HPA		ACCS	1	HPA		ACAT1	1	HPA		TMC4	1	C-It
CANX	1	HPA		ACTL9	1	HPA		ACLY	1	HPA		TMEM101	1	C-It
CASK	1	HPA		ADO	1	HPA		ACTL9	1	HPA		TMEM132C	1	C-It
CASP6	1	HPA		AFAP1L1	1	HPA		ADAMTS20	1	HPA		TMEM134	1	C-It
CASP8	1	HPA		AHDC1	1	HPA		ADARB2	1	HPA		TMEM141	1	C-It
CBX3	1	HPA		AHR	1	HPA		ADCK5	1	HPA		TMEM179B	1	C-It
CC2D1A	1	HPA		AK1	1	HPA		ADPRHL2	1	HPA		TMSB15B	1	C-It
CCBL2	1	HPA		AKT1	1	HPA		AFAP1L1	1	HPA		TRGV3	1	C-It
CCDC144A	1	HPA		ALCAM	1	HPA		AGA	1	HPA		TRGV5	1	C-It
CCDC15	1	HPA		ALDH4A1	1	HPA		AGPAT9	1	HPA		TRGV7	1	C-It
CCDC155	1	HPA		ALPK2	1	HPA		AHDC1	1	HPA		TRIM68	1	C-It
CCDC28B	1	HPA		ANGPT1	1	HPA		AIMP1	1	HPA		TTC39A	1	C-It
CCDC51	1	HPA		ANXA1	1	HPA		AKAP1	1	HPA		UTP23	1	C-It
CCDC55	1	HPA		ANXA3	1	HPA		AKAP9	1	HPA		VPS37C	1	C-It
CCDC57	1	HPA		ANXA4	1	HPA		AKR1A1	1	HPA		VSIG2	1	C-It
CCL2	1	HPA		ANXA6	1	HPA		AKT1	1	HPA		VWA1	1	C-It
CD151	1	HPA		AOC3	1	HPA		AL353997.5	1	HPA		ZBTB10	1	C-It
CD2AP	1	HPA		AP4B1	1	HPA		ALDH6A1	1	HPA		ZBTB20	1	C-It
CDC27	1	HPA		APOBR	1	HPA		ALDOA	1	HPA		ZDHHC8P1	1	C-It
CDC42EP4	1	HPA		AQP4	1	HPA		ALG2	1	HPA		ZNF407	1	C-It
CDC5L	1	HPA		ARHGAP33	1	HPA		ALPK2	1	HPA		ZNF451	1	C-It
CDCA2	1	HPA		ARHGDIA	1	HPA		ANKRD26	1	HPA		ZNF839	1	C-It
CDCP1	1	HPA		ARHGEF10L	1	HPA		ANKRD26P1	1	HPA		AAGAB	1	HPA
CDH1	1	HPA		ARHGEF11	1	HPA		ANKRD30A	1	HPA		ABAT	1	HPA
CDH3	1	HPA		ATP5B	1	HPA		ANXA3	1	HPA		ABP1	1	HPA
CDK16	1	HPA		ATP6V1E1	1	HPA		ANXA6	1	HPA		AC087465.1	1	HPA
CDK5RAP3	1	HPA		ATP6V1H	1	HPA		AOX1	1	HPA		AC093799.1	1	HPA
CDK7	1	HPA		B2M	1	HPA		APBA1	1	HPA		ACAT2	1	HPA
CDKL5	1	HPA		B4GALT1	1	HPA		APEX1	1	HPA		ACLY	1	HPA
CDR2	1	HPA		BAX	1	HPA		APIP	1	HPA		ADAT1	1	HPA
CEP164	1	HPA		BCAP31	1	HPA		AQP1	1	HPA		ADCK4	1	HPA
CEP192	1	HPA		BLZF1	1	HPA		AREG	1	HPA		ADPRHL2	1	HPA
CEP350	1	HPA		BNIP3L	1	HPA		ARFGAP2	1	HPA		AFAP1L1	1	HPA
CHD1L	1	HPA		BRDT	1	HPA		ARHGAP1	1	HPA		AGA	1	HPA
CHEK2	1	HPA		BRF2	1	HPA		ARHGDIA	1	HPA		AK8	1	HPA
CKAP2L	1	HPA		C12orf63	1	HPA		ARHGEF10L	1	HPA		AKAP1	1	HPA
CKAP5	1	HPA		C14orf135	1	HPA		ARHGEF11	1	HPA		AKR1A1	1	HPA
CKS1B	1	HPA		C18orf10	1	HPA		ARHGEF5	1	HPA		AL353997.5	1	HPA
CLCC1	1	HPA		C1GALT1	1	HPA		ARPC2	1	HPA		ALCAM	1	HPA
CLIP2	1	HPA		C1orf100	1	HPA		ARSA	1	HPA		ALDH4A1	1	HPA
CMTM2	1	HPA		C1orf109	1	HPA		ARSG	1	HPA		ALDH6A1	1	HPA
CNTROB	1	HPA		C9orf93	1	HPA		AS3MT	1	HPA		ANGPT1	1	HPA
COBL	1	HPA		CA2	1	HPA		ATF2	1	HPA		ANXA1	1	HPA
COL21A1	1	HPA		CAMSAP1	1	HPA		ATIC	1	HPA		ANXA11	1	HPA
COPS5	1	HPA		CANX	1	HPA		ATP1A1	1	HPA		ANXA3	1	HPA
COQ3	1	HPA		CASP8	1	HPA		ATP2A3	1	HPA		ARFGEF2	1	HPA
CPT2	1	HPA		CBX3	1	HPA		ATP5B	1	HPA		ARG2	1	HPA
CREB1	1	HPA		CCBL1	1	HPA		ATP6V1E1	1	HPA		ARHGEF10L	1	HPA
CROT	1	HPA		CCDC104	1	HPA		ATP9A	1	HPA		ARHGEF5	1	HPA
CRYZ	1	HPA		CCL2	1	HPA		ATXN3	1	HPA		ASMTL	1	HPA
CSNK2B	1	HPA		CDC42EP4	1	HPA		B2M	1	HPA		ASTE1	1	HPA
CST3	1	HPA		CDH1	1	HPA		B3GAT1	1	HPA		ATF2	1	HPA
CSTF3	1	HPA		CDK9	1	HPA		BAG1	1	HPA		ATP1A1	1	HPA
CTSA	1	HPA		CDKL3	1	HPA		BAG4	1	HPA		B2M	1	HPA
CTSB	1	HPA		CDKN1B	1	HPA		BAX	1	HPA		B3GAT1	1	HPA
CTSS	1	HPA		CDR2	1	HPA		BCAP31	1	HPA		B4GALT1	1	HPA
CUL2	1	HPA		CEP350	1	HPA		BCL2L13	1	HPA		BAG1	1	HPA
CUL5	1	HPA		CHAF1B	1	HPA		BCLAF1	1	HPA		BAIAP2	1	HPA
CWC27	1	HPA		CHRD	1	HPA		BLVRB	1	HPA		BAX	1	HPA
CWF19L1	1	HPA		CHRM2	1	HPA		BLZF1	1	HPA		BCLAF1	1	HPA
CX3CL1	1	HPA		CHUK	1	HPA		BMP2K	1	HPA		BLZF1	1	HPA
CXorf56	1	HPA		CKAP5	1	HPA		BRF2	1	HPA		BNIP3	1	HPA
CYCS	1	HPA		CKS1B	1	HPA		BTBD3	1	HPA		BNIP3L	1	HPA
DAP3	1	HPA		CLCC1	1	HPA		BYSL	1	HPA		BRF2	1	HPA
DARS2	1	HPA		CLCN2	1	HPA		C10orf118	1	HPA		C10orf118	1	HPA
DDHD2	1	HPA		CLDN3	1	HPA		C11orf48	1	HPA		C10orf88	1	HPA
DDX1	1	HPA		CLYBL	1	HPA		C11orf49	1	HPA		C14orf45	1	HPA
DDX42	1	HPA		CMTM2	1	HPA		C12orf26	1	HPA		C17orf49	1	HPA
DECR1	1	HPA		COL21A1	1	HPA		C14orf135	1	HPA		C1GALT1	1	HPA
DENND4C	1	HPA		COPS5	1	HPA		C14orf45	1	HPA		C6orf62	1	HPA
DFFA	1	HPA		CPT2	1	HPA		C16orf48	1	HPA		C8orf41	1	HPA
DFNB31	1	HPA		CREB1	1	HPA		C17orf104	1	HPA		C8orf47	1	HPA
DGCR14	1	HPA		CTAGE4	1	HPA		C17orf49	1	HPA		C9orf78	1	HPA
DHDDS	1	HPA		CTAGE5	1	HPA		C1GALT1	1	HPA		CAMSAP1L1	1	HPA
DHX29	1	HPA		CTAGE8	1	HPA		C1orf100	1	HPA		CANT1	1	HPA
DHX9	1	HPA		CTAGE9	1	HPA		C1orf110	1	HPA		CANX	1	HPA
DKC1	1	HPA		CTBP2	1	HPA		C1orf116	1	HPA		CCDC57	1	HPA
DNAH8	1	HPA		CTBS	1	HPA		C1orf190	1	HPA		CD151	1	HPA
DSG2	1	HPA		CTGF	1	HPA		C1orf200	1	HPA		CD276	1	HPA
DUS3L	1	HPA		CTIF	1	HPA		C1orf222	1	HPA		CD2AP	1	HPA
E2F1	1	HPA		CTSB	1	HPA		C21orf59	1	HPA		CD38	1	HPA
EBAG9	1	HPA		CTSD	1	HPA		C6orf186	1	HPA		CD44	1	HPA
ECE1	1	HPA		CTSO	1	HPA		C6orf204	1	HPA		CDH1	1	HPA
EFHA2	1	HPA		CTSS	1	HPA		C7orf46	1	HPA		CDH3	1	HPA
EIF2AK3	1	HPA		CWF19L1	1	HPA		C8orf41	1	HPA		CDK11A	1	HPA
EIF3A	1	HPA		CXorf56	1	HPA		C8orf47	1	HPA		CDK9	1	HPA
EIF3I	1	HPA		CYB5R1	1	HPA		CA12	1	HPA		CDKN1B	1	HPA
EIF4ENIF1	1	HPA		DARS2	1	HPA		CAGE1	1	HPA		CDR2	1	HPA
EIF4G2	1	HPA		DAZAP1	1	HPA		CALB2	1	HPA		CKS1B	1	HPA
EPHA8	1	HPA		DCUN1D4	1	HPA		CALCOCO1	1	HPA		CLDN3	1	HPA
ERAL1	1	HPA		DDR1	1	HPA		CCDC90B	1	HPA		CLDN7	1	HPA
ERC1	1	HPA		DECR1	1	HPA		CCL2	1	HPA		CLYBL	1	HPA
ERGIC1	1	HPA		DIAPH2	1	HPA		CCNT1	1	HPA		CMTM2	1	HPA
ERN1	1	HPA		DLEC1	1	HPA		CD2AP	1	HPA		COBL	1	HPA
ERP29	1	HPA		DNAH8	1	HPA		CDC27	1	HPA		COL21A1	1	HPA
ETFA	1	HPA		DNMT3A	1	HPA		CDC5L	1	HPA		COPS5	1	HPA
ETFB	1	HPA		DPP7	1	HPA		CDH1	1	HPA		CREB1	1	HPA
ETHE1	1	HPA		DSG2	1	HPA		CDH2	1	HPA		CST3	1	HPA
EXD2	1	HPA		DUS3L	1	HPA		CDH3	1	HPA		CTSB	1	HPA
GGT6	1	HPA		ECE1	1	HPA		CDH5	1	HPA		CWF19L1	1	HPA
GHRL	1	HPA		ECHS1	1	HPA		CDK11A	1	HPA		CXorf56	1	HPA
GIGYF1	1	HPA		EFCAB2	1	HPA		CDK7	1	HPA		DCTN2	1	HPA
GIMAP8	1	HPA		ELMOD1	1	HPA		CDKN2A	1	HPA		DCUN1D4	1	HPA
GINS4	1	HPA		EMD	1	HPA		CDR2	1	HPA		DDX1	1	HPA
GJB1	1	HPA		EPB41L2	1	HPA		CFLAR	1	HPA		DFFA	1	HPA
GLCCI1	1	HPA		EPHB3	1	HPA		CGN	1	HPA		DGCR14	1	HPA
GLOD4	1	HPA		ERAL1	1	HPA		CHAF1B	1	HPA		DHDDS	1	HPA
GNAS	1	HPA		ERCC1	1	HPA		CHD1L	1	HPA		DHX29	1	HPA
GNB2L1	1	HPA		ERP29	1	HPA		CHEK2	1	HPA		DKC1	1	HPA
GNE	1	HPA		FAM103A1	1	HPA		CHGA	1	HPA		DNAJC5	1	HPA
GOLGB1	1	HPA		FAM189A1	1	HPA		CHM	1	HPA		DSG2	1	HPA
GOLIM4	1	HPA		FAM69A	1	HPA		CHMP6	1	HPA		DTNBP1	1	HPA
GOPC	1	HPA		FASN	1	HPA		CHRM1	1	HPA		DUS3L	1	HPA
GORAB	1	HPA		FBP1	1	HPA		CHRM2	1	HPA		EBAG9	1	HPA
GPATCH2	1	HPA		FBXO7	1	HPA		CHUK	1	HPA		ECE1	1	HPA
GPC3	1	HPA		FEN1	1	HPA		CKAP4	1	HPA		ECH1	1	HPA
GPKOW	1	HPA		FER	1	HPA		CKS1B	1	HPA		ECHS1	1	HPA
GPR132	1	HPA		FGL2	1	HPA		CLCC1	1	HPA		FBXO7	1	HPA
GPR183	1	HPA		FGR	1	HPA		CLDN3	1	HPA		FGR	1	HPA
GPSM2	1	HPA		FKBP5	1	HPA		CLDN4	1	HPA		FKBP3	1	HPA
GRAMD3	1	HPA		FLII	1	HPA		CLDN7	1	HPA		FLOT2	1	HPA
GRB10	1	HPA		FLNA	1	HPA		CLIP2	1	HPA		G3BP2	1	HPA
GRK6	1	HPA		LRPAP1	1	HPA		CLU	1	HPA		GATA2	1	HPA
GRN	1	HPA		LRRC7	1	HPA		CLYBL	1	HPA		GCK	1	HPA
GRPEL2	1	HPA		LSP1	1	HPA		CNTLN	1	HPA		GFOD2	1	HPA
GSDMC	1	HPA		LTBP1	1	HPA		CNTROB	1	HPA		GIMAP8	1	HPA
GSK3A	1	HPA		LUC7L3	1	HPA		COBL	1	HPA		GLOD4	1	HPA
GSTK1	1	HPA		LZTS1	1	HPA		COL21A1	1	HPA		GOLGB1	1	HPA
GTF2E2	1	HPA		MAMDC2	1	HPA		COPS5	1	HPA		GOLM1	1	HPA
GTF2I	1	HPA		MAP3K8	1	HPA		COX4I1	1	HPA		GPATCH2	1	HPA
GUCY1B3	1	HPA		MAPK1	1	HPA		CPSF3L	1	HPA		GPKOW	1	HPA
H6PD	1	HPA		MAPK4	1	HPA		CPT2	1	HPA		GPLD1	1	HPA
HAL	1	HPA		40978	1	HPA		CPZ	1	HPA		GPR108	1	HPA
HBS1L	1	HPA		40975	1	HPA		CREB3L1	1	HPA		GPSM2	1	HPA
HDAC1	1	HPA		MARS	1	HPA		CRYZ	1	HPA		HDAC2	1	HPA
HDAC2	1	HPA		MATR3	1	HPA		CSF3	1	HPA		HEXIM1	1	HPA
HECW1	1	HPA		MAX	1	HPA		CSNK2B	1	HPA		HIST3H3	1	HPA
HEXIM1	1	HPA		MCF2L2	1	HPA		CSPG4	1	HPA		HMGB1	1	HPA
HIBADH	1	HPA		MCM4	1	HPA		CSTF2	1	HPA		HNRNPA1	1	HPA
HIST3H3	1	HPA		MDH2	1	HPA		CSTF3	1	HPA		HNRNPA2B1	1	HPA
HMGB1	1	HPA		MDM1	1	HPA		CTAGE4	1	HPA		HNRNPH1	1	HPA
HNRNPA1	1	HPA		MDM2	1	HPA		CTAGE5	1	HPA		HNRNPH2	1	HPA
HNRNPA2B1	1	HPA		ME2	1	HPA		CTAGE8	1	HPA		HNRNPK	1	HPA
HNRNPH1	1	HPA		MECP2	1	HPA		CTAGE9	1	HPA		HNRNPM	1	HPA
HNRNPH2	1	HPA		MED12	1	HPA		CTBS	1	HPA		HSP90B1	1	HPA
HNRNPK	1	HPA		MEF2D	1	HPA		CTIF	1	HPA		HSPD1	1	HPA
HNRNPM	1	HPA		MEIS2	1	HPA		CTNNB1	1	HPA		ID2	1	HPA
HNRNPR	1	HPA		MET	1	HPA		CTSB	1	HPA		IL6ST	1	HPA
HPRT1	1	HPA		METTL12	1	HPA		CUL4B	1	HPA		ISY1	1	HPA
HSD17B4	1	HPA		MLF2	1	HPA		CUL5	1	HPA		ITGAX	1	HPA
HSP90B1	1	HPA		MLL	1	HPA		CWF19L1	1	HPA		JUNB	1	HPA
HSPA9	1	HPA		MMP9	1	HPA		CXorf56	1	HPA		KCNF1	1	HPA
HSPD1	1	HPA		MRE11A	1	HPA		CYB5R1	1	HPA		KIAA1967	1	HPA
HTATIP2	1	HPA		MRPL38	1	HPA		CYCS	1	HPA		KIF5A	1	HPA
HTR2B	1	HPA		MRPL40	1	HPA		DARS	1	HPA		KIFAP3	1	HPA
IARS2	1	HPA		MRPS10	1	HPA		DBT	1	HPA		KRT17P1	1	HPA
ID2	1	HPA		MRPS22	1	HPA		DCAF8	1	HPA		KRT5	1	HPA
IDH3G	1	HPA		MSN	1	HPA		DDX3X	1	HPA		KRT8	1	HPA
IFT74	1	HPA		MST1R	1	HPA		DDX3Y	1	HPA		KRT9	1	HPA
IGBP1	1	HPA		MSTN	1	HPA		DENND4C	1	HPA		LAMP1	1	HPA
IL1R2	1	HPA		MTA2	1	HPA		DFFA	1	HPA		LAMP2	1	HPA
IL24	1	HPA		MTDH	1	HPA		DGKH	1	HPA		LARP4	1	HPA
IL3RA	1	HPA		MTO1	1	HPA		DHODH	1	HPA		LBP	1	HPA
IL6ST	1	HPA		MYC	1	HPA		DHX29	1	HPA		LGALS3BP	1	HPA
ILDR1	1	HPA		MYOM2	1	HPA		DHX9	1	HPA		LIF	1	HPA
IMPDH2	1	HPA		NAB2	1	HPA		DKC1	1	HPA		LIMK1	1	HPA
INTS6	1	HPA		NBN	1	HPA		DLEC1	1	HPA		ME2	1	HPA
IQCC	1	HPA		NCAPG	1	HPA		DNAH8	1	HPA		MECP2	1	HPA
IQGAP1	1	HPA		NCF2	1	HPA		DNAJC5	1	HPA		MED12	1	HPA
IQGAP3	1	HPA		NCL	1	HPA		DNMT3A	1	HPA		MEIS2	1	HPA
ISY1	1	HPA		NFKB1	1	HPA		DOCK3	1	HPA		METTL12	1	HPA
ITFG1	1	HPA		NFKBIE	1	HPA		DPEP1	1	HPA		MIF	1	HPA
IZUMO2	1	HPA		NNT	1	HPA		DUS3L	1	HPA		MRE11A	1	HPA
JUNB	1	HPA		NPFFR2	1	HPA		E2F1	1	HPA		MRPL38	1	HPA
JUP	1	HPA		NPM1	1	HPA		EBAG9	1	HPA		MRPS15	1	HPA
KARS	1	HPA		NR3C1	1	HPA		ECE1	1	HPA		MRPS30	1	HPA
KCMF1	1	HPA		NR4A2	1	HPA		ECH1	1	HPA		MT1A	1	HPA
KCNF1	1	HPA		NR5A2	1	HPA		ECHS1	1	HPA		MTA2	1	HPA
KCNMB3	1	HPA		NTRK2	1	HPA		EFHA2	1	HPA		MTO1	1	HPA
KDM6A	1	HPA		NUMA1	1	HPA		EHBP1	1	HPA		N4BP1	1	HPA
KIAA0753	1	HPA		NUP43	1	HPA		EIF3A	1	HPA		NBL1	1	HPA
KIAA1107	1	HPA		OAS1	1	HPA		EIF3I	1	HPA		NCAPD2	1	HPA
KIAA1274	1	HPA		OGDH	1	HPA		EIF4E	1	HPA		NCL	1	HPA
KIAA1467	1	HPA		OS9	1	HPA		EIF4EBP1	1	HPA		NDE1	1	HPA
KIAA1468	1	HPA		OTUD6B	1	HPA		EIF4ENIF1	1	HPA		NDRG2	1	HPA
KIAA2018	1	HPA		OXSR1	1	HPA		EIF4G1	1	HPA		NDRG3	1	HPA
KIF11	1	HPA		P4HA1	1	HPA		EIF4G2	1	HPA		NDUFV3	1	HPA
KIF18A	1	HPA		PA2G4	1	HPA		EIF5	1	HPA		NLRP10	1	HPA
KIF1A	1	HPA		PARN	1	HPA		ELP2	1	HPA		NME2	1	HPA
KIF1B	1	HPA		PCDHA3	1	HPA		EMD	1	HPA		NOX1	1	HPA
KIF1C	1	HPA		PCDHB16	1	HPA		ENAH	1	HPA		NPFFR2	1	HPA
KIF2B	1	HPA		PDE3B	1	HPA		EPRS	1	HPA		NPM1	1	HPA
KIF5A	1	HPA		PDIA3	1	HPA		ERCC1	1	HPA		NR3C1	1	HPA
KIFAP3	1	HPA		PDIA4	1	HPA		ERGIC1	1	HPA		NR5A2	1	HPA
KLC4	1	HPA		PDIA5	1	HPA		ERLEC1	1	HPA		NSUN4	1	HPA
KLHL7	1	HPA		PDS5B	1	HPA		ERP29	1	HPA		NUMA1	1	HPA
KLK7	1	HPA		PECR	1	HPA		ETFB	1	HPA		OXSM	1	HPA
KRT18	1	HPA		PHYH	1	HPA		EXD2	1	HPA		P4HB	1	HPA
KRT19	1	HPA		PISD	1	HPA		EXOC2	1	HPA		PA2G4	1	HPA
KRTAP24-1	1	HPA		PITRM1	1	HPA		FAM103A1	1	HPA		PAK1	1	HPA
KSR1	1	HPA		PKD2	1	HPA		FAM110B	1	HPA		PARK7	1	HPA
KTI12	1	HPA		PKM2	1	HPA		FAM116B	1	HPA		PARN	1	HPA
KTN1	1	HPA		PLA2G15	1	HPA		FAM120B	1	HPA		PAWR	1	HPA
LAMP1	1	HPA		PLD3	1	HPA		FAM129A	1	HPA		PCCB	1	HPA
LARP4	1	HPA		PLXNA1	1	HPA		FAM135B	1	HPA		PCDHA3	1	HPA
LASP1	1	HPA		POGZ	1	HPA		FAM136A	1	HPA		PCLO	1	HPA
LEPREL1	1	HPA		POLR2F	1	HPA		FAM45A	1	HPA		PDCD4	1	HPA
LETM1	1	HPA		PON2	1	HPA		FAM48A	1	HPA		PDIA3	1	HPA
LGALS3	1	HPA		POR	1	HPA		FAM63A	1	HPA		PDIA4	1	HPA
LIF	1	HPA		PPA1	1	HPA		FAM98B	1	HPA		PDS5B	1	HPA
LMNA	1	HPA		PPAN	1	HPA		FBXL4	1	HPA		PGM3	1	HPA
LRBA	1	HPA		PPID	1	HPA		FBXO7	1	HPA		PI15	1	HPA
LRP6	1	HPA		PPM1K	1	HPA		FBXW7	1	HPA		PINK1	1	HPA
LRRC1	1	HPA		PPP1R13B	1	HPA		FGFR1OP2	1	HPA		PITRM1	1	HPA
LRRC16A	1	HPA		PPP1R8	1	HPA		FGR	1	HPA		PKHD1	1	HPA
LRRC40	1	HPA		PRCC	1	HPA		FKBP3	1	HPA		PKN1	1	HPA
LRRC47	1	HPA		PREB	1	HPA		FKBP5	1	HPA		PKP1	1	HPA
LTB4R2	1	HPA		PRKCD	1	HPA		FLNB	1	HPA		PLCD1	1	HPA
LUC7L3	1	HPA		PRMT3	1	HPA		FOXK1	1	HPA		POLR2F	1	HPA
LZTS1	1	HPA		PRPF8	1	HPA		FOXP2	1	HPA		POU5F1	1	HPA
MAD1L1	1	HPA		PSAP	1	HPA		FZD10	1	HPA		PPP1CC	1	HPA
MAGED2	1	HPA		PSEN1	1	HPA		G3BP2	1	HPA		PPP1R13B	1	HPA
MAN2A1	1	HPA		PSME3	1	HPA		GABRA1	1	HPA		PPP1R15A	1	HPA
MAP2K6	1	HPA		PTGER4	1	HPA		GALT	1	HPA		PPP1R8	1	HPA
MAP3K8	1	HPA		PTPDC1	1	HPA		GAPDH	1	HPA		PPP3CC	1	HPA
MAP4	1	HPA		PTPN22	1	HPA		GARS	1	HPA		PRCC	1	HPA
MAP7	1	HPA		PVRL1	1	HPA		GATA2	1	HPA		PREB	1	HPA
MAPK1	1	HPA		PYCARD	1	HPA		GCK	1	HPA		PRKCZ	1	HPA
MAPK13	1	HPA		PZP	1	HPA		GCLC	1	HPA		PRKG1	1	HPA
MAPK3	1	HPA		RAB9A	1	HPA		GCN1L1	1	HPA		PRMT3	1	HPA
MAPK4	1	HPA		RAD17	1	HPA		GDA	1	HPA		PRMT5	1	HPA
MAPKAP1	1	HPA		RAD21	1	HPA		GFOD2	1	HPA		PRTN3	1	HPA
MAPKAPK5	1	HPA		RAD50	1	HPA		GGH	1	HPA		PSAP	1	HPA
MARS	1	HPA		RANBP17	1	HPA		GGT6	1	HPA		PSMB2	1	HPA
MAST3	1	HPA		RAP1GAP	1	HPA		GHRL	1	HPA		PSME3	1	HPA
MATR3	1	HPA		RBFA	1	HPA		GIGYF1	1	HPA		PSPH	1	HPA
MCM4	1	HPA		RBM6	1	HPA		GIMAP8	1	HPA		PSTPIP2	1	HPA
MCM7	1	HPA		RCCD1	1	HPA		GLCCI1	1	HPA		PTPRR	1	HPA
MDH2	1	HPA		RELA	1	HPA		GLOD4	1	HPA		RAB27B	1	HPA
MDM1	1	HPA		REXO1	1	HPA		GNAS	1	HPA		RAD21	1	HPA
MDM2	1	HPA		RNF157	1	HPA		GNB2L1	1	HPA		RAD23B	1	HPA
MDN1	1	HPA		RNF17	1	HPA		GNB4	1	HPA		RAD50	1	HPA
ME2	1	HPA		RP11-385D13.1	1	HPA		GOLGB1	1	HPA		RBL2	1	HPA
MEAF6	1	HPA		RPA2	1	HPA		GOLIM4	1	HPA		RBM6	1	HPA
MECR	1	HPA		RPAP3	1	HPA		GOPC	1	HPA		RBM8A	1	HPA
MED12	1	HPA		RPL10	1	HPA		GPATCH2	1	HPA		RC3H1	1	HPA
MED19	1	HPA		RPS6KA3	1	HPA		GPKOW	1	HPA		RET	1	HPA
MEF2D	1	HPA		RPS6KA6	1	HPA		GPR108	1	HPA		REXO2	1	HPA
MEIS2	1	HPA		RPS6KB2	1	HPA		GPR132	1	HPA		RP11-195F19.10	1	HPA
METTL12	1	HPA		RRBP1	1	HPA		GRIPAP1	1	HPA		RP5-1187M17.10	1	HPA
MGLL	1	HPA		RRM2B	1	HPA		GRN	1	HPA		RPA2	1	HPA
MINA	1	HPA		RSPO2	1	HPA		GSK3A	1	HPA		RPL10	1	HPA
MKRN2	1	HPA		RWDD1	1	HPA		GSTK1	1	HPA		RPS6KL1	1	HPA
MKS1	1	HPA		RXRA	1	HPA		GSTP1	1	HPA		RRBP1	1	HPA
MLF2	1	HPA		S100A10	1	HPA		GTF2E2	1	HPA		RRM2B	1	HPA
MMACHC	1	HPA		S100A4	1	HPA		GUCY1B3	1	HPA		RTCD1	1	HPA
MPHOSPH8	1	HPA		S100A6	1	HPA		HBS1L	1	HPA		RXRA	1	HPA
MPP3	1	HPA		SAFB	1	HPA		HDAC1	1	HPA		S100A10	1	HPA
MRAP	1	HPA		SAR1A	1	HPA		HDAC2	1	HPA		S100P	1	HPA
MRE11A	1	HPA		SASH1	1	HPA		HDLBP	1	HPA		SAFB	1	HPA
MRPL38	1	HPA		SCAF4	1	HPA		HEATR4	1	HPA		SCAF4	1	HPA
MRPL40	1	HPA		SCAMP2	1	HPA		HEMK1	1	HPA		SCAMP2	1	HPA
MRPL41	1	HPA		SCARB2	1	HPA		HEXIM1	1	HPA		SCARB2	1	HPA
MRPL45	1	HPA		SCEL	1	HPA		HGS	1	HPA		SCG2	1	HPA
MRPS10	1	HPA		SDC3	1	HPA		HIST3H3	1	HPA		SCRN2	1	HPA
MRPS15	1	HPA		SDCBP	1	HPA		HMGB1	1	HPA		SERBP1	1	HPA
MRPS22	1	HPA		SELENBP1	1	HPA		HNRNPA1	1	HPA		SERPINB6	1	HPA
MRPS30	1	HPA		SERAC1	1	HPA		HNRNPA2B1	1	HPA		SEZ6	1	HPA
MRPS7	1	HPA		SERINC1	1	HPA		HNRNPH1	1	HPA		SF3A1	1	HPA
MS4A7	1	HPA		SERPINA3	1	HPA		HNRNPH2	1	HPA		SGSH	1	HPA
MTA2	1	HPA		SERPINH1	1	HPA		HNRNPK	1	HPA		SIAE	1	HPA
MTDH	1	HPA		SF3A1	1	HPA		HNRNPM	1	HPA		SLC16A1	1	HPA
MTHFD1	1	HPA		SGK1	1	HPA		HSF1	1	HPA		SLC1A5	1	HPA
MTM1	1	HPA		SGSH	1	HPA		HSP90B1	1	HPA		SLC25A10	1	HPA
MUC1	1	HPA		SGSM2	1	HPA		HSPA9	1	HPA		SLC27A4	1	HPA
MUL1	1	HPA		SIM1	1	HPA		HSPB1	1	HPA		SLC38A10	1	HPA
MUM1L1	1	HPA		SIRT1	1	HPA		HSPD1	1	HPA		SLC6A3	1	HPA
MVP	1	HPA		SLC1A1	1	HPA		HTATIP2	1	HPA		SMARCB1	1	HPA
MYO18A	1	HPA		SLC25A10	1	HPA		HTR2C	1	HPA		SMARCC1	1	HPA
MYO5B	1	HPA		SLC6A3	1	HPA		IARS2	1	HPA		SMARCC2	1	HPA
MYO7A	1	HPA		SLIT2	1	HPA		IFT74	1	HPA		SMEK2	1	HPA
MYOM2	1	HPA		SMARCB1	1	HPA		IFT81	1	HPA		SNRNP40	1	HPA
NAA16	1	HPA		SMARCC1	1	HPA		IGFBP7	1	HPA		SNW1	1	HPA
NAPRT1	1	HPA		SMARCC2	1	HPA		IL13RA1	1	HPA		SNX16	1	HPA
NARG2	1	HPA		SMCR8	1	HPA		IL1R2	1	HPA		SOCS5	1	HPA
NAV2	1	HPA		SMEK2	1	HPA		IL20RA	1	HPA		SOD2	1	HPA
NBL1	1	HPA		SMU1	1	HPA		IL6ST	1	HPA		SORD	1	HPA
NCAPG	1	HPA		SNW1	1	HPA		ILDR1	1	HPA		SPTAN1	1	HPA
NCL	1	HPA		SOD2	1	HPA		IMPDH2	1	HPA		SRSF6	1	HPA
NDUFA8	1	HPA		SORT1	1	HPA		INTS6	1	HPA		SSB	1	HPA
NDUFAF1	1	HPA		SOX11	1	HPA		IQCJ-SCHIP1	1	HPA		ST6GAL1	1	HPA
NDUFV3	1	HPA		SP100	1	HPA		IQGAP3	1	HPA		STAP2	1	HPA
NEK1	1	HPA		SPTAN1	1	HPA		ISY1	1	HPA		STK24	1	HPA
NEU1	1	HPA		SPTBN1	1	HPA		ITFG1	1	HPA		SUB1	1	HPA
NF2	1	HPA		SPTLC1	1	HPA		IZUMO2	1	HPA		SVEP1	1	HPA
NFATC3	1	HPA		SRSF6	1	HPA		JAG2	1	HPA		SYTL4	1	HPA
NFIA	1	HPA		SSB	1	HPA		JUNB	1	HPA		TAF1	1	HPA
NLRP10	1	HPA		STAM2	1	HPA		KARS	1	HPA		TAF10	1	HPA
NME2	1	HPA		STAT3	1	HPA		KCNG1	1	HPA		TAF5	1	HPA
NOTCH1	1	HPA		STOML3	1	HPA		KCNJ5	1	HPA		TARDBP	1	HPA
NPFFR2	1	HPA		SUMF2	1	HPA		KHDRBS3	1	HPA		TBC1D12	1	HPA
NPM1	1	HPA		SUN1	1	HPA		KIAA0141	1	HPA		TBC1D15	1	HPA
NQO1	1	HPA		SVIL	1	HPA		KIAA0494	1	HPA		TDRD5	1	HPA
NR5A2	1	HPA		SYK	1	HPA		KIAA0556	1	HPA		TGOLN2	1	HPA
NUDC	1	HPA		SYNRG	1	HPA		KIAA0753	1	HPA		THOC4	1	HPA
NUDT8	1	HPA		SYVN1	1	HPA		KIAA0776	1	HPA		THRAP3	1	HPA
NUMA1	1	HPA		TACC1	1	HPA		KIAA1274	1	HPA		TMEM87A	1	HPA
NUP153	1	HPA		TAF1	1	HPA		KIAA1467	1	HPA		TMPO	1	HPA
NUP43	1	HPA		TAF10	1	HPA		KIAA1712	1	HPA		TOM1L2	1	HPA
OAS1	1	HPA		TAF4	1	HPA		KIAA2018	1	HPA		TOMM20	1	HPA
OCLN	1	HPA		TAF5	1	HPA		KIF5A	1	HPA		TOP1MT	1	HPA
OGDH	1	HPA		TAGLN	1	HPA		KLC4	1	HPA		TP53BP1	1	HPA
OPLAH	1	HPA		TARDBP	1	HPA		KLHL38	1	HPA		TRPC1	1	HPA
OSTN	1	HPA		TCF12	1	HPA		KLK10	1	HPA		TST	1	HPA
OTC	1	HPA		TCF4	1	HPA		KLK13	1	HPA		TTC23	1	HPA
OTUD6B	1	HPA		TDRD1	1	HPA		KRT18	1	HPA		TTC26	1	HPA
OXSM	1	HPA		TERF2	1	HPA		KRT19	1	HPA		TTC4	1	HPA
P2RY1	1	HPA		THOC4	1	HPA		KRT23	1	HPA		TUBA4A	1	HPA
P4HB	1	HPA		THRAP3	1	HPA		KRT7	1	HPA		TUFM	1	HPA
PA2G4	1	HPA		TKTL1	1	HPA		KRT8	1	HPA		UBA1	1	HPA
PAK1	1	HPA		TLN1	1	HPA		KTN1	1	HPA		UBQLN2	1	HPA
PANK2	1	HPA		TLR5	1	HPA		LAMP1	1	HPA		UGDH	1	HPA
PARN	1	HPA		TMPO	1	HPA		LARP4	1	HPA		UGGT1	1	HPA
PARP14	1	HPA		TNK2	1	HPA		LEPREL1	1	HPA		UHRF1BP1L	1	HPA
PASK	1	HPA		TOMM20	1	HPA		LGALS2	1	HPA		UQCRC1	1	HPA
PAWR	1	HPA		TOP1MT	1	HPA		LIF	1	HPA		UROD	1	HPA
PAX4	1	HPA		TOR1B	1	HPA		LIMK1	1	HPA		USP10	1	HPA
PCCB	1	HPA		TP53RK	1	HPA		LLGL1	1	HPA		USP47	1	HPA
PCDHA3	1	HPA		TRIM21	1	HPA		LMLN	1	HPA		USP48	1	HPA
PCDHB15	1	HPA		TRMT61B	1	HPA		LMNA	1	HPA		USP49	1	HPA
PCDHB16	1	HPA		TRPM8	1	HPA		LRBA	1	HPA		UTRN	1	HPA
PCDHGA1	1	HPA		TST	1	HPA		LRRC2	1	HPA		VASP	1	HPA
PCLO	1	HPA		TTC16	1	HPA		LRRC59	1	HPA		VCP	1	HPA
PCYT2	1	HPA		TTC4	1	HPA		LRWD1	1	HPA		VPS28	1	HPA
PDCD4	1	HPA		TUBA4A	1	HPA		LUC7L3	1	HPA		VWA5B1	1	HPA
PDE3B	1	HPA		TUBB	1	HPA		LZTS1	1	HPA		WASL	1	HPA
PDE4DIP	1	HPA		TXN2	1	HPA		MAF	1	HPA		WDR83	1	HPA
PDHX	1	HPA		TXNIP	1	HPA		MAGED2	1	HPA		WFIKKN2	1	HPA
PDIA3	1	HPA		TXNRD1	1	HPA		MAP3K8	1	HPA		WHSC1L1	1	HPA
PDIA4	1	HPA		TXNRD2	1	HPA		MAP4	1	HPA		XRCC5	1	HPA
PDSS2	1	HPA		TYROBP	1	HPA		MAP7	1	HPA		XXbac-BPG116M5.17	1	HPA
PECR	1	HPA		UBE2U	1	HPA		MAPK1	1	HPA		XYLB	1	HPA
PENK	1	HPA		UBTF	1	HPA		MAPK13	1	HPA		YWHAB	1	HPA
PHB2	1	HPA		UGGT1	1	HPA		MAPK3	1	HPA		YWHAG	1	HPA
PI15	1	HPA		UQCRC1	1	HPA		MAPK6	1	HPA		ZC3H18	1	HPA
PICALM	1	HPA		URGCP	1	HPA		MAPKAP1	1	HPA		ZDHHC3	1	HPA
PIK3C2A	1	HPA		UROD	1	HPA		40978	1	HPA		ZFP91	1	HPA
PIK3CA	1	HPA		USP10	1	HPA		40975	1	HPA		ZNF24	1	HPA
PINK1	1	HPA		VASP	1	HPA		MARS	1	HPA		ZNF710	1	HPA
PITRM1	1	HPA		VCP	1	HPA		MAST3	1	HPA		ZNF828	1	HPA
PKD1L1	1	HPA		VIM	1	HPA		MATR3	1	HPA		ZSCAN29	1	HPA
PKHD1	1	HPA		WASL	1	HPA		MCM4	1	HPA		ZWINT	1	HPA
PLEC	1	HPA		WDR83	1	HPA		MCPH1	1	HPA		ACTBL1	1	Tiger
PLXNA1	1	HPA		WHSC1L1	1	HPA		MDH2	1	HPA		ACTG2	1	Tiger
POGZ	1	HPA		XPO5	1	HPA		MDM1	1	HPA		AMACR	1	Tiger
POLA1	1	HPA		XRCC1	1	HPA		MDM2	1	HPA		AQP2	1	Tiger
POLG2	1	HPA		XRCC5	1	HPA		MECP2	1	HPA		AR	1	Tiger
POLR2F	1	HPA		XYLB	1	HPA		MED12	1	HPA		ARHGAP6	1	Tiger
POR	1	HPA		XYLT1	1	HPA		MEF2D	1	HPA		AZGP1	1	Tiger
POU5F1	1	HPA		YARS	1	HPA		MEIS2	1	HPA		BMPR1B	1	Tiger
PPA1	1	HPA		YES1	1	HPA		MIF	1	HPA		C10orf125	1	Tiger
PPAN	1	HPA		YKT6	1	HPA		MINA	1	HPA		C14orf25	1	Tiger
PPM1E	1	HPA		YWHAE	1	HPA		MKRN2	1	HPA		C21orf84	1	Tiger
PPM1G	1	HPA		YWHAG	1	HPA		MLF2	1	HPA		C6orf141	1	Tiger
PPP1CC	1	HPA		ZC3H18	1	HPA		MRAP	1	HPA		CD177	1	Tiger
PPP1R13B	1	HPA		ZCCHC8	1	HPA		MRE11A	1	HPA		CSTA	1	Tiger
PPP1R15A	1	HPA		ZFP91	1	HPA		MRPL18	1	HPA		CTSG	1	Tiger
PPP1R8	1	HPA		ZMYND11	1	HPA		MRPL38	1	HPA		CYP24A1	1	Tiger
PPP2R3A	1	HPA		ZNF24	1	HPA		MRPL45	1	HPA		CYP4F8	1	Tiger
PPP2R5D	1	HPA		ZNF828	1	HPA		MRPS10	1	HPA		DNAH5	1	Tiger
PPP4R1	1	HPA		ZWINT	1	HPA		MRPS22	1	HPA		DNAH8	1	Tiger
PPWD1	1	HPA		ADH7	1	Tiger		MSTN	1	HPA		DNAJC19	1	Tiger
PRCC	1	HPA		AKR1B10	1	Tiger		MT1A	1	HPA		DOCK9	1	Tiger
PREB	1	HPA		AKR1C2	1	Tiger		MTA2	1	HPA		EDG7	1	Tiger
PRKAB1	1	HPA		ASB4	1	Tiger		MTHFD1	1	HPA		EDG8	1	Tiger
PRKAG2	1	HPA		ASCL1	1	Tiger		MTO1	1	HPA		EGFL9	1	Tiger
PRKCD	1	HPA		ATP8A2	1	Tiger		MYO10	1	HPA		EMILIN2	1	Tiger
PRKCH	1	HPA		BCMP11	1	Tiger		MYO5B	1	HPA		EPC1	1	Tiger
PRMT3	1	HPA		BRI3	1	Tiger		MYOM2	1	HPA		EPHX2	1	Tiger
PRMT5	1	HPA		BVES	1	Tiger		NAV3	1	HPA		FAM83A	1	Tiger
PROK1	1	HPA		C10orf81	1	Tiger		NBEA	1	HPA		FCER1A	1	Tiger
PROSC	1	HPA		C18orf16	1	Tiger		NCAM1	1	HPA		FLJ10241	1	Tiger
PRPF4	1	HPA		C19orf30	1	Tiger		NCAPG	1	HPA		FLJ16231	1	Tiger
PRRC2C	1	HPA		C7orf16	1	Tiger		NCL	1	HPA		FLJ20184	1	Tiger
PRRG4	1	HPA		CACNG2	1	Tiger		NDUFAF1	1	HPA		FLJ35779	1	Tiger
PRUNE2	1	HPA		CAMK2N2	1	Tiger		NDUFV3	1	HPA		GLTSCR1	1	Tiger
PSAP	1	HPA		CAPSL	1	Tiger		NF2	1	HPA		GRHL2	1	Tiger
PSMB1	1	HPA		CCL18	1	Tiger		NFATC4	1	HPA		HIST1H4H	1	Tiger
PSMB2	1	HPA		CCL19	1	Tiger		NFIA	1	HPA		HOXA13	1	Tiger
PSME3	1	HPA		CFC1	1	Tiger		NFIC	1	HPA		HOXD9	1	Tiger
PSPH	1	HPA		CHST6	1	Tiger		NME2	1	HPA		IGF1	1	Tiger
PSTPIP2	1	HPA		CSF2	1	Tiger		NMT1	1	HPA		ING2	1	Tiger
PTCD3	1	HPA		CXCL5	1	Tiger		NOP58	1	HPA		ITGA8	1	Tiger
PTGER4	1	HPA		DAZ1	1	Tiger		NOTCH1	1	HPA		KCNC2	1	Tiger
PTH1R	1	HPA		DAZ4	1	Tiger		NOV	1	HPA		KCNJ5	1	Tiger
PTP4A2	1	HPA		DBT	1	Tiger		NPM1	1	HPA		KIAA1181	1	Tiger
PTPN1	1	HPA		DKFZp434M0331	1	Tiger		NR3C1	1	HPA		LCAT	1	Tiger
PTPN22	1	HPA		DNASE2B	1	Tiger		NR4A2	1	HPA		LMAN1L	1	Tiger
PTPRM	1	HPA		DNHD2	1	Tiger		NR5A2	1	HPA		MARVELD2	1	Tiger
PVRL1	1	HPA		DRD2	1	Tiger		NSDHL	1	HPA		MST1R	1	Tiger
PYCARD	1	HPA		FAM80A	1	Tiger		NSUN4	1	HPA		MYH11	1	Tiger
QRSL1	1	HPA		FGF14	1	Tiger		NUMA1	1	HPA		NCRMS	1	Tiger
R3HCC1	1	HPA		FGF18	1	Tiger		OAS1	1	HPA		NEFH	1	Tiger
RAB11FIP3	1	HPA		FLJ23834	1	Tiger		OSTN	1	HPA		NME4	1	Tiger
RAB27B	1	HPA		FLJ42486	1	Tiger		OXSM	1	HPA		OPLAH	1	Tiger
RABGGTB	1	HPA		FLJ45645	1	Tiger		PA2G4	1	HPA		PAEP	1	Tiger
RAD21	1	HPA		FOXA2	1	Tiger		PARN	1	HPA		PART1	1	Tiger
RAD23B	1	HPA		GABRR1	1	Tiger		PARP14	1	HPA		PATE	1	Tiger
RAD50	1	HPA		GLP2R	1	Tiger		PASK	1	HPA		PCDHB13	1	Tiger
RAGE	1	HPA		GPR4	1	Tiger		PAWR	1	HPA		PCDHB8	1	Tiger
RAP1GAP	1	HPA		GPR84	1	Tiger		PBLD	1	HPA		PCP4	1	Tiger
RAP1GAP2	1	HPA		GRP	1	Tiger		PBX1	1	HPA		PIP	1	Tiger
RB1	1	HPA		H1FX	1	Tiger		PCDHA3	1	HPA		PLA2G4F	1	Tiger
RBL2	1	HPA		HDGFRP3	1	Tiger		PCDHGA1	1	HPA		POTE14	1	Tiger
RBM15	1	HPA		HSPB9	1	Tiger		PCLO	1	HPA		PPIL5	1	Tiger
RBM5	1	HPA		HTR3A	1	Tiger		PDCD4	1	HPA		PRAC2	1	Tiger
RBM6	1	HPA		INMT	1	Tiger		PDCL	1	HPA		PSEN2	1	Tiger
RBM8A	1	HPA		INSM1	1	Tiger		PDGFB	1	HPA		PTGFR	1	Tiger
RELA	1	HPA		IRX6	1	Tiger		PDIA3	1	HPA		PTGS2	1	Tiger
RET	1	HPA		KCNA4	1	Tiger		PDIA4	1	HPA		RPL39	1	Tiger
REXO2	1	HPA		KIRREL2	1	Tiger		PDIA5	1	HPA		SATB1	1	Tiger
RFFL	1	HPA		LECT1	1	Tiger		PDS5B	1	HPA		SCGB1A1	1	Tiger
RGP1	1	HPA		LOC132203	1	Tiger		PDSS2	1	HPA		SCGB3A1	1	Tiger
RHOT2	1	HPA		LOC144448	1	Tiger		PECR	1	HPA		SLC14A1	1	Tiger
RINL	1	HPA		LOC223075	1	Tiger		PENK	1	HPA		SLC26A7	1	Tiger
RIOK3	1	HPA		LOC253970	1	Tiger		PGM3	1	HPA		SLC30A4	1	Tiger
RIPK1	1	HPA		LOC283143	1	Tiger		PHGDH	1	HPA		SLC39A2	1	Tiger
RNASEL	1	HPA		LOC283537	1	Tiger		PI15	1	HPA		SPRR4	1	Tiger
RNF157	1	HPA		LOC283953	1	Tiger		PI4KB	1	HPA		SRD5A2	1	Tiger
RNF19A	1	HPA		LOC285389	1	Tiger		PIK3C2A	1	HPA		SULT2B1	1	Tiger
RNMTL1	1	HPA		LOC338328	1	Tiger		PINK1	1	HPA		TARP	1	Tiger
ROCK1	1	HPA		LOC344405	1	Tiger		PION	1	HPA		TDRD6	1	Tiger
RP1-27O5.3	1	HPA		LOC347512	1	Tiger		PITRM1	1	HPA		TEPP	1	Tiger
RP11-195F19.10	1	HPA		LOC387804	1	Tiger		PKHD1	1	HPA		TMEFF2	1	Tiger
RP11-385D13.1	1	HPA		LOC387901	1	Tiger		PKP1	1	HPA		TMEM16G	1	Tiger
RPA2	1	HPA		LOC388166	1	Tiger		POLR2C	1	HPA		TNFRSF10D	1	Tiger
RPAP3	1	HPA		LOC390205	1	Tiger		POLR2F	1	HPA		TRAPPC6B	1	Tiger
RPL10	1	HPA		LOC392465	1	Tiger		PON2	1	HPA		TSC22D2	1	Tiger
RPN2	1	HPA		LOC399763	1	Tiger		POU5F1	1	HPA		TTLL3	1	Tiger
RPS6KA1	1	HPA		LOC399983	1	Tiger		PPA1	1	HPA		WNT5B	1	Tiger
RPS6KA3	1	HPA		LOC400236	1	Tiger		PPM1E	1	HPA		XCL2	1	Tiger
RPS6KA5	1	HPA		LOC400638	1	Tiger		PPM1G	1	HPA		YJDC	1	Tiger
RPS6KB2	1	HPA		LOC400957	1	Tiger		PPP1CC	1	HPA		ZNF35	1	Tiger
RPUSD2	1	HPA		LOC401476	1	Tiger		PPP1R13B	1	HPA		ZNF552	1	Tiger
RRBP1	1	HPA		LOC440295	1	Tiger		PPP1R15A	1	HPA		ZNF554	1	Tiger
RRM2B	1	HPA		LOC440324	1	Tiger		PPP1R8	1	HPA		ZNF613	1	Tiger
RSPO2	1	HPA		LOC440441	1	Tiger		PPP5C	1	HPA		LOC572558	1	UniGene
RUSC1	1	HPA		LOC440495	1	Tiger		PPWD1	1	HPA		NCRNA00253	1	UniGene
RXRA	1	HPA		LOC440518	1	Tiger		PRCC	1	HPA		PATE1	1	UniGene
S100A10	1	HPA		LOC441119	1	Tiger		PREB	1	HPA		PATE4	1	UniGene
SAFB	1	HPA		LOC441153	1	Tiger		PRKACB	1	HPA		PCA3	1	UniGene
SAMD9	1	HPA		MCEMP1	1	Tiger		PRKAG2	1	HPA		RPL41	1	UniGene
SAMD9L	1	HPA		MEIS3	1	Tiger		PRKCZ	1	HPA		ACPL2	1	VeryGene
SAR1A	1	HPA		MRC1	1	Tiger		PRMT3	1	HPA		AKT1	1	VeryGene
SCAF4	1	HPA		n/a	1	Tiger		PROCA1	1	HPA		ALDH1A3	1	VeryGene
SCAMP2	1	HPA		NAPSA	1	Tiger		PRPF4	1	HPA		ANO7	1	VeryGene
SCARB2	1	HPA		NHLH1	1	Tiger		PRUNE2	1	HPA		ANTXR2	1	VeryGene
SCIN	1	HPA		NIP	1	Tiger		PSAP	1	HPA		ATP2C1	1	VeryGene
SCRN2	1	HPA		NR0B1	1	Tiger		PSAT1	1	HPA		CGNL1	1	VeryGene
SDC1	1	HPA		OTP	1	Tiger		PSMB2	1	HPA		DMXL1	1	VeryGene
SDC4	1	HPA		PBX4	1	Tiger		PSME3	1	HPA		FAM111A	1	VeryGene
SELENBP1	1	HPA		PLUNC	1	Tiger		PTH1R	1	HPA		FBXO25	1	VeryGene
SENP2	1	HPA		QSCN6	1	Tiger		PTP4A2	1	HPA		GCNT2	1	VeryGene
SERAC1	1	HPA		RASGEF1B	1	Tiger		PTPRM	1	HPA		GNMT	1	VeryGene
SERBP1	1	HPA		SCTR	1	Tiger		PTPRN2	1	HPA		GREB1	1	VeryGene
SERPINB5	1	HPA		SEC14L3	1	Tiger		PVRL1	1	HPA		HIST2H2BE	1	VeryGene
SERPINB6	1	HPA		SH2D1A	1	Tiger		QRSL1	1	HPA		HOXD13	1	VeryGene
SERPINF2	1	HPA		SIX1	1	Tiger		RAB23	1	HPA		LOC254057	1	VeryGene
SERTAD2	1	HPA		SLC35D3	1	Tiger		RAB3B	1	HPA		MAGED2	1	VeryGene
SETD3	1	HPA		SPAG17	1	Tiger		RAB9A	1	HPA		MIA3	1	VeryGene
SF3A1	1	HPA		T	1	Tiger		RAD21	1	HPA		PPAPDC2	1	VeryGene
SFSWAP	1	HPA		TBX1	1	Tiger		RAD23B	1	HPA		RAB4A	1	VeryGene
SGK1	1	HPA		TBX5	1	Tiger		RAD50	1	HPA		RCAN3	1	VeryGene
SGSM2	1	HPA		TDRD5	1	Tiger		RAP1GAP	1	HPA		SC5DL	1	VeryGene
SHC1	1	HPA		TITF1	1	Tiger		RAP1GAP2	1	HPA		SEC14L2	1	VeryGene
SHMT2	1	HPA		TPH1	1	Tiger		RAPH1	1	HPA		SLC39A10	1	VeryGene
SIRT2	1	HPA		TRH	1	Tiger		RBL2	1	HPA		SLC39A6	1	VeryGene
SLC16A1	1	HPA		TSC22D1	1	Tiger		RBM5	1	HPA		SMS	1	VeryGene
SLC16A3	1	HPA		WNT9A	1	Tiger		RBM6	1	HPA		SS18L2	1	VeryGene
SLC1A1	1	HPA		XKR7	1	Tiger		RBM8A	1	HPA		TMSB15A	1	VeryGene
SLC25A10	1	HPA		ZFPM1	1	Tiger		RBP4	1	HPA		TRPM4	1	VeryGene
SLC28A3	1	HPA		ZNF467	1	Tiger		REXO2	1	HPA		TXNDC16	1	VeryGene
SLC29A1	1	HPA		ZNF564	1	Tiger		RFFL	1	HPA		ZCCHC6	1	VeryGene
SLC6A3	1	HPA		ZNF709	1	Tiger		RINL	1	HPA		ZNF350	1	VeryGene
SLC6A6	1	HPA		HCN4	1	UniGene		RIOK3	1	HPA		ZNF615	1	VeryGene
SLC9A3R1	1	HPA		TMEM179	1	UniGene		RNF19A	1	HPA		ZNF827	1	VeryGene
SLIT2	1	HPA		ALDH3B1	1	VeryGene		RP11-385D13.1	1	HPA
SMAD4	1	HPA		ALOX5	1	VeryGene		RP5-877J2.1	1	HPA
SMARCA5	1	HPA		APLP2	1	VeryGene		RPA1	1	HPA
SMARCB1	1	HPA		C19orf59	1	VeryGene		RPA2	1	HPA
SMARCC1	1	HPA		C4orf31	1	VeryGene		RPL10	1	HPA
SMARCC2	1	HPA		CA4	1	VeryGene		RPN1	1	HPA
SMC1A	1	HPA		CACNA2D2	1	VeryGene		RPN2	1	HPA
SMC4	1	HPA		CAV2	1	VeryGene		RPS6KA3	1	HPA
SMEK2	1	HPA		CDH5	1	VeryGene		RPS6KB2	1	HPA
SNRNP40	1	HPA		CLDN18	1	VeryGene		RRBP1	1	HPA
SNW1	1	HPA		CPB2	1	VeryGene		RSC1A1	1	HPA
SNX16	1	HPA		CXCL16	1	VeryGene		RSPO2	1	HPA
SOS1	1	HPA		DENND3	1	VeryGene		RXRA	1	HPA
SP100	1	HPA		DLC1	1	VeryGene		SAFB	1	HPA
SPAG5	1	HPA		DPEP2	1	VeryGene		SAMD3	1	HPA
SPINK1	1	HPA		DRAM1	1	VeryGene		SAMD9	1	HPA
SPTAN1	1	HPA		EGFL7	1	VeryGene		SAR1A	1	HPA
SPTBN1	1	HPA		FAM162B	1	VeryGene		SCAF4	1	HPA
SPTLC1	1	HPA		FCN3	1	VeryGene		SCAMP2	1	HPA
SRM	1	HPA		FGFR4	1	VeryGene		SCARB2	1	HPA
SRSF6	1	HPA		FGG	1	VeryGene		SCRN2	1	HPA
SSB	1	HPA		FLRT3	1	VeryGene		SDC4	1	HPA
STAM2	1	HPA		GLIPR2	1	VeryGene		SEC14L5	1	HPA
STK24	1	HPA		GPR116	1	VeryGene		SEMA4D	1	HPA
SUB1	1	HPA		ICAM1	1	VeryGene		SENP2	1	HPA
SULT1E1	1	HPA		IFT57	1	VeryGene		SERBP1	1	HPA
SUMF2	1	HPA		IL7R	1	VeryGene		SERPINB6	1	HPA
SUN1	1	HPA		ITLN1	1	VeryGene		SERPINF2	1	HPA
SVEP1	1	HPA		LPCAT1	1	VeryGene		SERTAD2	1	HPA
TACC1	1	HPA		LRRC36	1	VeryGene		SF3A1	1	HPA
TACC3	1	HPA		LRRK2	1	VeryGene		SGSM2	1	HPA
TAF1	1	HPA		LTA4H	1	VeryGene		SH2D4A	1	HPA
TAF10	1	HPA		MBIP	1	VeryGene		SH3PXD2A	1	HPA
TAF4	1	HPA		MUC1	1	VeryGene		SHC1	1	HPA
TAF5	1	HPA		MUC5AC	1	VeryGene		SLC1A1	1	HPA
TARDBP	1	HPA		MYH10	1	VeryGene		SLC25A10	1	HPA
TBC1D15	1	HPA		MYO1B	1	VeryGene		SLC27A4	1	HPA
TBC1D22B	1	HPA		NEDD9	1	VeryGene		SLC38A10	1	HPA
TBX2	1	HPA		NPC2	1	VeryGene		SLC9A5	1	HPA
TCF12	1	HPA		OLR1	1	VeryGene		SMARCB1	1	HPA
TCP11L2	1	HPA		PGC	1	VeryGene		SMARCC1	1	HPA
TDRD1	1	HPA		RAB11FIP1	1	VeryGene		SMARCC2	1	HPA
TELO2	1	HPA		RNF145	1	VeryGene		SMC1A	1	HPA
TERF2	1	HPA		RTKN2	1	VeryGene		SMCR8	1	HPA
TFF1	1	HPA		SLC34A2	1	VeryGene		SMEK2	1	HPA
TGFB3	1	HPA		SLC39A8	1	VeryGene		SNRNP40	1	HPA
TGOLN2	1	HPA		SLC6A14	1	VeryGene		SNW1	1	HPA
THOC4	1	HPA		SLCO2A1	1	VeryGene		SOS1	1	HPA
THRA	1	HPA		SNX25	1	VeryGene		SOX11	1	HPA
THRAP3	1	HPA		SUSD2	1	VeryGene		SP100	1	HPA
TJP2	1	HPA		TBX4	1	VeryGene		SPAG5	1	HPA
TLR5	1	HPA		TLR8	1	VeryGene		SPTBN1	1	HPA
TMCO6	1	HPA		TREM1	1	VeryGene		SRSF6	1	HPA
TMEM115	1	HPA		UNC13B	1	VeryGene		SSB	1	HPA
TMEM132C	1	HPA		VEPH1	1	VeryGene		SSR1	1	HPA
TMEM87A	1	HPA		WARS	1	VeryGene		STAM2	1	HPA
TMPO	1	HPA						STK36	1	HPA
TNFRSF1A	1	HPA						STRADB	1	HPA
TNIK	1	HPA						STXBP1	1	HPA
TNK2	1	HPA						SUB1	1	HPA
TNRC6A	1	HPA						SUN1	1	HPA
TOMM20	1	HPA						SV2A	1	HPA
TOP1	1	HPA						SYP	1	HPA
TOP1MT	1	HPA						SYTL4	1	HPA
TP53BP1	1	HPA						SYVN1	1	HPA
TP53RK	1	HPA						TAC1	1	HPA
TPH1	1	HPA						TACC1	1	HPA
TPK1	1	HPA						TAF1	1	HPA
TPR	1	HPA						TAF10	1	HPA
TRIM4	1	HPA						TAF4	1	HPA
TRIM42	1	HPA						TAF5	1	HPA
TRIM5	1	HPA						TARDBP	1	HPA
TRIOBP	1	HPA						TBC1D12	1	HPA
TRPC1	1	HPA						TBC1D15	1	HPA
TST	1	HPA						TBC1D23	1	HPA
TTC26	1	HPA						TCF12	1	HPA
TTC4	1	HPA						TDRD1	1	HPA
TTC7A	1	HPA						TELO2	1	HPA
TTK	1	HPA						TERF2	1	HPA
TUBA4A	1	HPA						TERF2IP	1	HPA
TUBD1	1	HPA						TGOLN2	1	HPA
TUFM	1	HPA						THOC4	1	HPA
TXN2	1	HPA						THRAP3	1	HPA
TXNIP	1	HPA						THSD1	1	HPA
TXNL1	1	HPA						TKT	1	HPA
UBE2U	1	HPA						TMEM115	1	HPA
UBTF	1	HPA						TMEM87A	1	HPA
UFSP1	1	HPA						TNFAIP1	1	HPA
UGDH	1	HPA						TOLLIP	1	HPA
UGGT1	1	HPA						TOM1L2	1	HPA
UHRF1BP1L	1	HPA						TOMM20	1	HPA
UMPS	1	HPA						TOP1MT	1	HPA
UQCRC1	1	HPA						TP53BP1	1	HPA
UQCRC2	1	HPA						TRIM22	1	HPA
UROD	1	HPA						TRIM4	1	HPA
USP10	1	HPA						TRIM5	1	HPA
USP24	1	HPA						TRPC1	1	HPA
USP28	1	HPA						TST	1	HPA
USP43	1	HPA						TSTD2	1	HPA
USP47	1	HPA						TTC26	1	HPA
USP48	1	HPA						TTC33	1	HPA
VAPB	1	HPA						TTC4	1	HPA
VASP	1	HPA						TTC7A	1	HPA
VCP	1	HPA						TTK	1	HPA
VPS28	1	HPA						TUBA4A	1	HPA
VPS41	1	HPA						TXN2	1	HPA
VSTM2A	1	HPA						UBA1	1	HPA
VWA5B1	1	HPA						UBQLN2	1	HPA
WASF1	1	HPA						UBTF	1	HPA
WASL	1	HPA						UBXN10	1	HPA
WDR31	1	HPA						UCHL1	1	HPA
WDR34	1	HPA						UGGT1	1	HPA
WDR47	1	HPA						UHRF1BP1L	1	HPA
WDR83	1	HPA						UHRF2	1	HPA
WHAMM	1	HPA						UMPS	1	HPA
WHSC1L1	1	HPA						UQCRC1	1	HPA
WIPF2	1	HPA						UROD	1	HPA
WIPF3	1	HPA						USP10	1	HPA
WTAP	1	HPA						UTRN	1	HPA
XRCC1	1	HPA						VAMP1	1	HPA
XRCC5	1	HPA						VAPB	1	HPA
XYLB	1	HPA						VASP	1	HPA
YARS	1	HPA						VBP1	1	HPA
YBEY	1	HPA						VCP	1	HPA
YBX1	1	HPA						VIP	1	HPA
YES1	1	HPA						WAPAL	1	HPA
YOD1	1	HPA						WASL	1	HPA
YWHAB	1	HPA						WDR31	1	HPA
YWHAE	1	HPA						WDR37	1	HPA
YY1	1	HPA						WDR47	1	HPA
ZBTB7B	1	HPA						WIPF2	1	HPA
ZBTB8B	1	HPA						WTAP	1	HPA
ZC3H15	1	HPA						XPNPEP1	1	HPA
ZC3H18	1	HPA						XRCC1	1	HPA
ZCCHC6	1	HPA						XRCC5	1	HPA
ZCCHC8	1	HPA						YARS	1	HPA
ZDHHC3	1	HPA						YBEY	1	HPA
ZFC3H1	1	HPA						YKT6	1	HPA
ZFP91	1	HPA						YOD1	1	HPA
ZFPL1	1	HPA						ZC3H15	1	HPA
ZMYND11	1	HPA						ZC3H18	1	HPA
ZNF24	1	HPA						ZCCHC8	1	HPA
ZNF276	1	HPA						ZFC3H1	1	HPA
ZNF326	1	HPA						ZFP91	1	HPA
ZNF511	1	HPA						ZFPL1	1	HPA
ZNF518B	1	HPA						ZHX2	1	HPA
ZNF677	1	HPA						ZNF24	1	HPA
ZNF704	1	HPA						ZNF276	1	HPA
ZNF828	1	HPA						ZNF502	1	HPA
ZNF830	1	HPA						ZNF598	1	HPA
ZSCAN29	1	HPA						ZNF749	1	HPA
ZWINT	1	HPA						ZNF828	1	HPA
7A5	1	Tiger						ZSCAN29	1	HPA
A2ML1	1	Tiger						ADCYAP1	1	Tiger
ADAMTS13	1	Tiger						AMY1B	1	Tiger
ADPN	1	Tiger						AMY1C	1	Tiger
AKR7A3	1	Tiger						ARX	1	Tiger
ANXA13	1	Tiger						ATG4D	1	Tiger
AQP8	1	Tiger						BEX1	1	Tiger
ARHGAP25	1	Tiger						C10orf95	1	Tiger
ASCL2	1	Tiger						C11orf11	1	Tiger
ATXN7	1	Tiger						C14orf50	1	Tiger
B3GNT3	1	Tiger						C1QL1	1	Tiger
B4GalNac-T3	1	Tiger						C21orf62	1	Tiger
BAIAP2L2	1	Tiger						C3orf14	1	Tiger
BMP4	1	Tiger						CDH22	1	Tiger
BTNL8	1	Tiger						CDK5R2	1	Tiger
C10orf99	1	Tiger						CHST7	1	Tiger
C19orf21	1	Tiger						CNIH2	1	Tiger
C1orf178	1	Tiger						CPE	1	Tiger
C1orf84	1	Tiger						CRB3	1	Tiger
C20orf42	1	Tiger						CTSE	1	Tiger
CCL20	1	Tiger						DKFZp761L1417	1	Tiger
CDX1	1	Tiger						DPCR1	1	Tiger
CDX2	1	Tiger						DYRK1B	1	Tiger
CEACAM6	1	Tiger						EDN3	1	Tiger
CKLFSF8	1	Tiger						ELA2A	1	Tiger
CLDN2	1	Tiger						ELA3A	1	Tiger
CLDN3	1	Tiger						ELA3B	1	Tiger
COL8A2	1	Tiger						ENTPD3	1	Tiger
CORIN	1	Tiger						ENTPD8	1	Tiger
CST1	1	Tiger						FAM24B	1	Tiger
CYP2S1	1	Tiger						FBXO27	1	Tiger
DAPK2	1	Tiger						FLJ14712	1	Tiger
DKFZP564C196	1	Tiger						FLJ20130	1	Tiger
DMBT1	1	Tiger						FLJ23322	1	Tiger
DUOX2	1	Tiger						FLJ31846	1	Tiger
EDAR	1	Tiger						FLJ45909	1	Tiger
EPHB3	1	Tiger						GIPR	1	Tiger
ERN2	1	Tiger						GOLT1A	1	Tiger
ETV3	1	Tiger						GPR44	1	Tiger
EVX1	1	Tiger						HLXB9	1	Tiger
FAM3D	1	Tiger						HSPB9	1	Tiger
FANCB	1	Tiger						IL23A	1	Tiger
FCGBP	1	Tiger						INSM1	1	Tiger
FLJ13236	1	Tiger						IPF1	1	Tiger
FLJ14213	1	Tiger						ITGB6	1	Tiger
FLJ33810	1	Tiger						KCNA5	1	Tiger
FOXA3	1	Tiger						KIAA0514	1	Tiger
FREM2	1	Tiger						KIAA1456	1	Tiger
FUT3	1	Tiger						KRTCAP3	1	Tiger
FXYD3	1	Tiger						LOC133993	1	Tiger
GCNT3	1	Tiger						LOC145788	1	Tiger
GMDS	1	Tiger						LOC150297	1	Tiger
GOLPH4	1	Tiger						LOC253012	1	Tiger
GPX2	1	Tiger						LOC285501	1	Tiger
GRM8	1	Tiger						LOC339453	1	Tiger
HAVCR1	1	Tiger						LOC345630	1	Tiger
HEPH	1	Tiger						LOC387950	1	Tiger
HKDC1	1	Tiger						LOC388227	1	Tiger
HLXB9	1	Tiger						LOC388538	1	Tiger
HOXA9	1	Tiger						LOC388807	1	Tiger
HOXB6	1	Tiger						LOC389174	1	Tiger
HOXB8	1	Tiger						LOC389772	1	Tiger
HOXB9	1	Tiger						LOC400617	1	Tiger
IHH	1	Tiger						LOC401434	1	Tiger
IL1F9	1	Tiger						LOC401778	1	Tiger
IL1RL2	1	Tiger						LOC402626	1	Tiger
IL22RA1	1	Tiger						LOC440361	1	Tiger
KCNH8	1	Tiger						LOC440743	1	Tiger
KCNQ1	1	Tiger						LOC441181	1	Tiger
KIAA0703	1	Tiger						LOC441213	1	Tiger
KRTHA2	1	Tiger						LOC442126	1	Tiger
KRTHA7	1	Tiger						LOC442529	1	Tiger
LGALS4	1	Tiger						LOC93556	1	Tiger
LIPH	1	Tiger						LY6D	1	Tiger
LOC115110	1	Tiger						MAFB	1	Tiger
LOC126248	1	Tiger						MGC10471	1	Tiger
LOC129293	1	Tiger						MGC42090	1	Tiger
LOC152195	1	Tiger						MGC42630	1	Tiger
LOC253264	1	Tiger						MGC50559	1	Tiger
LOC285307	1	Tiger						MUC5AC	1	Tiger
LOC339862	1	Tiger						MUC5B	1	Tiger
LOC389031	1	Tiger						NEUROD1	1	Tiger
LOC389542	1	Tiger						NID1	1	Tiger
LOC389602	1	Tiger						NLF1	1	Tiger
LOC389908	1	Tiger						NLF2	1	Tiger
LOC392762	1	Tiger						NPFF	1	Tiger
LOC392848	1	Tiger						NPTX2	1	Tiger
LOC400573	1	Tiger						NTSR1	1	Tiger
LOC402619	1	Tiger						PAK3	1	Tiger
LOC405753	1	Tiger						PCBD1	1	Tiger
LOC440129	1	Tiger						PCSK1	1	Tiger
LOC440151	1	Tiger						PCSK1N	1	Tiger
LOC440434	1	Tiger						PCSK2	1	Tiger
LOC440547	1	Tiger						PLCXD3	1	Tiger
LOC441099	1	Tiger						PLEKHA8	1	Tiger
LOC441264	1	Tiger						PLEKHA9	1	Tiger
LOC441296	1	Tiger						PLEKHG2	1	Tiger
LOC442492	1	Tiger						PPP1R1A	1	Tiger
LOC442595	1	Tiger						RBP7	1	Tiger
LOC92235	1	Tiger						RBPSUHL	1	Tiger
LRP4	1	Tiger						RFXDC1	1	Tiger
MEP1A	1	Tiger						RGS9	1	Tiger
MGC20410	1	Tiger						SCG2	1	Tiger
MGC45491	1	Tiger						SFRP5	1	Tiger
MLXIPL	1	Tiger						SGNE1	1	Tiger
MST1R	1	Tiger						SIM1	1	Tiger
MUC13	1	Tiger						SLC16A12	1	Tiger
MUC17	1	Tiger						SLC26A9	1	Tiger
MUC3A	1	Tiger						SLC44A4	1	Tiger
MUC3B	1	Tiger						SLC8A2	1	Tiger
MUCDHL	1	Tiger						SSBP1	1	Tiger
MYH14	1	Tiger						SYT16	1	Tiger
MYO1A	1	Tiger						TDRD9	1	Tiger
MYO7B	1	Tiger						TIGD1	1	Tiger
n/a	1	Tiger						TIMM50	1	Tiger
NOS2A	1	Tiger						TM4SF4	1	Tiger
OLFM4	1	Tiger						TMED6	1	Tiger
OR2A4	1	Tiger						TMEM61	1	Tiger
OSTbeta	1	Tiger						TNRC4	1	Tiger
OVOL2	1	Tiger						TSEN2	1	Tiger
PKP2	1	Tiger						TSGA2	1	Tiger
PLEKHG6	1	Tiger						TUBD1	1	Tiger
POF1B	1	Tiger						VGF	1	Tiger
POU2F3	1	Tiger						VWA1	1	Tiger
PPAP2C	1	Tiger						ZNF565	1	Tiger
PPP1R14D	1	Tiger						C22orf42	1	UniGene
PROM2	1	Tiger						PDX1	1	UniGene
PSEN1	1	Tiger						SPRED3	1	UniGene
PTPRH	1	Tiger						TCTRC	1	UniGene
R3HDML	1	Tiger						ABCB11	1	VeryGene
RAB20	1	Tiger						ADAD1	1	VeryGene
REG4	1	Tiger						ADAM12	1	VeryGene
REN	1	Tiger						ADRA1D	1	VeryGene
RNF186	1	Tiger						ADRBK1	1	VeryGene
RNF43	1	Tiger						AHCY	1	VeryGene
RSPO1	1	Tiger						ALB	1	VeryGene
SATB2	1	Tiger						ALG5	1	VeryGene
SENP5	1	Tiger						AMBP	1	VeryGene
SGK2	1	Tiger						ANGEL1	1	VeryGene
SIM2	1	Tiger						ANKMY1	1	VeryGene
SLC12A2	1	Tiger						ANXA4	1	VeryGene
SLC17A4	1	Tiger						ARSE	1	VeryGene
SLC22A18	1	Tiger						ASB17	1	VeryGene
SLC22A18AS	1	Tiger						ATG2A	1	VeryGene
SLC35E2	1	Tiger						BAAT	1	VeryGene
SLC44A3	1	Tiger						BCAR4	1	VeryGene
SLC5A1	1	Tiger						BMP10	1	VeryGene
SLC6A20	1	Tiger						BNIP1	1	VeryGene
SLC9A2	1	Tiger						C11orf2	1	VeryGene
ST14	1	Tiger						C11orf94	1	VeryGene
STEAP2	1	Tiger						C19orf22	1	VeryGene
TFF3	1	Tiger						C1orf182	1	VeryGene
TMC5	1	Tiger						C1orf91	1	VeryGene
TMEM12	1	Tiger						C20orf54	1	VeryGene
TMEM16J	1	Tiger						C4orf14	1	VeryGene
TMEM45B	1	Tiger						C5	1	VeryGene
TMEM54	1	Tiger						CANX	1	VeryGene
TMEM92	1	Tiger						CCIN	1	VeryGene
TMPRSS3	1	Tiger						CCKBR	1	VeryGene
TMPRSS4	1	Tiger						CD1E	1	VeryGene
TNFRSF10B	1	Tiger						COCH	1	VeryGene
TPSG1	1	Tiger						COX19	1	VeryGene
TRIM15	1	Tiger						CPN1	1	VeryGene
TRIM31	1	Tiger						CRP	1	VeryGene
TRIM7	1	Tiger						CRYBA2	1	VeryGene
TSPAN1	1	Tiger						CST9L	1	VeryGene
WBSCR27	1	Tiger						CXCR1	1	VeryGene
WNK4	1	Tiger						DERL3	1	VeryGene
ZNF564	1	Tiger						DLL3	1	VeryGene
ANGPTL6	1	UniGene						DNASE1	1	VeryGene
C2orf70	1	UniGene						DPM2	1	VeryGene
DLEU7	1	UniGene						EDC3	1	VeryGene
DRT1	1	UniGene						EGOT	1	VeryGene
DUSP27	1	UniGene						ERRFI1	1	VeryGene
KRT37	1	UniGene						F11	1	VeryGene
ODF3L2	1	UniGene						FANCD2	1	VeryGene
PF4	1	UniGene						FGL1	1	VeryGene
PRB2	1	UniGene						FURIN	1	VeryGene
SHH	1	UniGene						GALNT2	1	VeryGene
USP27X	1	UniGene						GATM	1	VeryGene
A1BG	1	VeryGene						GC	1	VeryGene
ADH1A	1	VeryGene						GCAT	1	VeryGene
AHSG	1	VeryGene						GGCX	1	VeryGene
APOA2	1	VeryGene						GMNN	1	VeryGene
C3P1	1	VeryGene						GNMT	1	VeryGene
CFHR4	1	VeryGene						GPHA2	1	VeryGene
CYP1A2	1	VeryGene						GRB10	1	VeryGene
CYP2E1	1	VeryGene						GUCA1C	1	VeryGene
F12	1	VeryGene						HABP2	1	VeryGene
F2	1	VeryGene						HDGFL1	1	VeryGene
F9	1	VeryGene						HEATR7A	1	VeryGene
FGA	1	VeryGene						HGFAC	1	VeryGene
GNPNAT1	1	VeryGene						HHLA1	1	VeryGene
HPX	1	VeryGene						HPN	1	VeryGene
INSL5	1	VeryGene						IFT20	1	VeryGene
MAT1A	1	VeryGene						IFT27	1	VeryGene
PGLYRP2	1	VeryGene						IFT46	1	VeryGene
SERPINA7	1	VeryGene						IGBP1	1	VeryGene
SERPINC1	1	VeryGene						IL22RA1	1	VeryGene
SPP2	1	VeryGene						INHA	1	VeryGene
TMPRSS2	1	VeryGene						INSR	1	VeryGene
								INTS1	1	VeryGene
								KDM6B	1	VeryGene
								KIRREL2	1	VeryGene
								LEFTY1	1	VeryGene
								LOC100129250	1	VeryGene
								LOC100289086	1	VeryGene
								LOC154822	1	VeryGene
								LOC388630	1	VeryGene
								LRDD	1	VeryGene
								LRIG1	1	VeryGene
								LRRN2	1	VeryGene
								MASP2	1	VeryGene
								NOSIP	1	VeryGene
								NRTN	1	VeryGene
								OGFOD2	1	VeryGene
								OR1F1	1	VeryGene
								OR52D1	1	VeryGene
								P4HA2	1	VeryGene
								PACSIN2	1	VeryGene
								PBX2	1	VeryGene
								PFN4	1	VeryGene
								PLXNA2	1	VeryGene
								PM20D1	1	VeryGene
								PML	1	VeryGene
								PPP2R1B	1	VeryGene
								PPP2R2D	1	VeryGene
								PRSS16	1	VeryGene
								PSEN2	1	VeryGene
								PSMD6	1	VeryGene
								PTPN18	1	VeryGene
								PYCR1	1	VeryGene
								RAB18	1	VeryGene
								RAD9A	1	VeryGene
								REG3A	1	VeryGene
								RGN	1	VeryGene
								RNASE1	1	VeryGene
								RPL5	1	VeryGene
								RRM1	1	VeryGene
								SAP130	1	VeryGene
								SEC63	1	VeryGene
								SH3BP4	1	VeryGene
								SHMT2	1	VeryGene
								SLC12A9	1	VeryGene
								SLC30A2	1	VeryGene
								SLC38A5	1	VeryGene
								SLC39A14	1	VeryGene
								SLC41A1	1	VeryGene
								SNHG7	1	VeryGene
								SPATA8	1	VeryGene
								SRPRB	1	VeryGene
								SSFA2	1	VeryGene
								ST6GALNAC4	1	VeryGene
								STK19	1	VeryGene
								STK33	1	VeryGene
								SURF1	1	VeryGene
								TCIRG1	1	VeryGene
								TEX11	1	VeryGene
								THPO	1	VeryGene
								TMEM174	1	VeryGene
								TMEM97	1	VeryGene
								TPST2	1	VeryGene
								TTC17	1	VeryGene
								TTTY12	1	VeryGene
								TXNL1	1	VeryGene
								UBE2R2	1	VeryGene
								UCK1	1	VeryGene
								VKORC1	1	VeryGene
								VTCN1	1	VeryGene
								VWCE	1	VeryGene
								WARS2	1	VeryGene
								WNT6	1	VeryGene
								XKR8	1	VeryGene
								ZNF22	1	VeryGene
