# Supplementary material for: Bioinformatic identification of proteins with tissue-specific expression for biomarker discovery
Source: BMC Med. 2012 Apr 19;10:39. doi: 10.1186/1741-7015-10-39 (PMC3378448; doi:10.1186/1741-7015-10-39)
Supplement: Additional file 5 — Proteins identified in two or more databases and secreted or shed. Table listing the 143 proteins designated as secreted or shed from all tissues, which were identified in two or more databases. [file 1741-7015-10-39-S5.XLSX]

## Sheet: Secreted or Shed Proteins
Additional Table 5. Table listing the 143 proteins designated as secreted or shed from all tissues, which were identified in ≥2 databases
Tissue
Colon	Lung	Pancreas	Prostate
ASGR2	ABCA3	ABCC8	ABCC4
AXIN2	ADAMTS18	AKAP7	ACPP
CDH17	ADAMTS8	AQP8	CREB3L4
CEACAM1	AGER	C14orf105	CYHR1
CEACAM5	CCDC17	CEL	FOLH1
CEACAM7	CD55	CELA2A	HOXB13
CLCA1	CFLAR	CELA2B	KLK2
CLCA4	CYP1A1	CELA3A	KLK3
DPEP1	CYP4B1	CELA3B	KLK4
GPA33	EMP2	CELP	MPPED2
GUCY2C	FMO2	CFC1	MSMB
HNF4A	HYAL2	CFTR	NKX3-1
LEFTY1	IRX5	CLPS	NPY
MT1A	LAMP3	CPA1	OR51E1
MUC12	MFAP4	CPA2	OR51E2
MUC2	SCGB1A1	CPB1	PAGE4
MUC4	SCGB3A1	CTRB1	PDE9A
MUC5B	SCGB3A2	CTRB2	PPAP2A
NOX1	SFTPA2	CTRC	PRAC
PIGR	SFTPB	CTRL	PSCA
SLC26A3	SFTPC	CUZD1	RDH11
TRPM5	SFTPD	ERO1LB	RLN1
VIL1	SOX1	ERP27	SCUBE2
XKR9	TMEM100	FRAS1	SEMG1
ZG16	UPK3B	G6PC2	SLC2A12
USH1C		GAD2	SLC45A3
		GCG	STEAP1
		GP2	STEAP2
		IAPP	TGM4
		INS	TMEM79
		KCNK16	TMPRSS2
		KLK1	TRPM8
		MAFA	TTC8
		NKX2-2	UPK3A
		NPC1L1
		PDIA2
		PLA2G1B
		PNLIP
		PNLIPRP1
		PNLIPRP2
		PPY
		PRSS1
		PRSS2
		PRSS3
		REG1A
		REG1B
		REG1P
		REG3G
		SEL1L
		SERPINA4
		SERPINI2
		SLC30A8
		SPINK1
		SST
		SYCN
		TTR
		UCN3
		ZNF710
